# Supplementary material for: Tauroursodeoxycholic Acid Inhibits Clostridioides difficile Toxin-Induced Apoptosis
Source: Infect Immun. 2022 Jul 7;90(8):e00153-22. doi: 10.1128/iai.00153-22 (PMC9387233; doi:10.1128/iai.00153-22)
Supplement: Supplemental file 2 — Table S3. Download iai.00153-22-s0002.xlsx, XLSX file, 0.04 MB [file iai.00153-22-s0002.xlsx]

## Sheet: Sheet1
Supplemental Table 3. Differentially expressed genes of Caco-2 cells treated with toxins relative to no toxins
	Log2 fold change	std error (log2)	Lower confidence limit (log2)	Upper confidence limit (log2)	P-value	Gene.sets
JUN	1.62	0.0528	1.52	1.72	7.97e-08	BCR Signaling, MAPK Signaling, Myeloid Activation, NLR Signaling, TCR Signaling, TLR Signaling, TNF Signaling, Type I Interferon Signaling
FURIN	1.52	0.0592	1.4	1.63	2.35e-07	TGF-beta Signaling, Virus-Host Interaction
LDHB	-0.407	0.0165	-0.439	-0.375	2.92e-07	HIF1A Signaling
SLC2A3	-1.51	0.0692	-1.65	-1.38	5.97e-07	Myeloid Activation
ACSL4	0.92	0.0472	0.827	1.01	1.18e-06	PPAR Signaling
CTSZ	0.708	0.0393	0.631	0.785	1.89e-06	Apoptosis, Lysosome, Myeloid Activation
IL13RA1	0.693	0.0393	0.616	0.77	2.15e-06	JAK-STAT Signaling, Other Interleukin Signaling
ANPEP	2.14	0.122	1.9	2.38	2.21e-06	Angiotensin System, Myeloid Activation
PDHB	0.33	0.0201	0.29	0.369	3.26e-06	HIF1A Signaling
MAPK13	0.64	0.0391	0.563	0.716	3.29e-06	MAPK Signaling, NLR Signaling, RNA Sensing, TCR Signaling, TH17 Differentiation, TLR Signaling, TNF Signaling
TXN	0.247	0.0159	0.216	0.278	4.41e-06	Inflammasomes, NLR Signaling, Oxidative Stress Response
ACVR1	0.687	0.0441	0.601	0.774	4.43e-06	TGF-beta Signaling
RAB7A	0.363	0.0238	0.316	0.41	5.09e-06	MHC Class II Antigen Presentation, Myeloid Activation, Phagocytosis
PRKCD	0.631	0.0416	0.55	0.713	5.17e-06	Chemokine Signaling, Glycan Sensing, Myeloid Activation, NLR Signaling, Type II Interferon Signaling
ACOX1	0.664	0.0447	0.576	0.751	5.88e-06	PPAR Signaling
NT5E	1.39	0.0947	1.21	1.58	6.16e-06	Myeloid Inflammation
NFE2L2	0.606	0.0429	0.522	0.69	7.86e-06	Oxidative Stress Response, Proteotoxic Stress
DNAJC10	0.406	0.0288	0.349	0.462	8.05e-06	Proteotoxic Stress
C1QBP	-0.313	0.0231	-0.358	-0.268	9.91e-06	Apoptosis, Coagulation
PTK2B	0.678	0.0509	0.579	0.778	1.1e-05	Chemokine Signaling, IL-2 Signaling, Lymphocyte Trafficking, NK Activity
KRAS	0.793	0.0613	0.673	0.914	1.32e-05	BCR Signaling, TCR Signaling
LAMP2	0.252	0.0195	0.213	0.29	1.35e-05	Coagulation, Lysosome, Myeloid Activation, Phagocytosis
JAK2	1.37	0.109	1.15	1.58	1.54e-05	IL-2 Signaling, IL-6 Signaling, Myeloid Activation, TH1 Differentiation, TH17 Differentiation, Type II Interferon Signaling
PLEKHA1	0.453	0.0379	0.379	0.527	2.06e-05	Oxidative Stress Response
CASP3	0.422	0.0355	0.353	0.492	2.12e-05	Apoptosis, Cytotoxicity, Immune Exhaustion, Other Interleukin Signaling, TNF Signaling
RIPK1	0.67	0.0577	0.557	0.783	2.45e-05	DNA Sensing, NF-kappaB Signaling, NLR Signaling, RNA Sensing, TLR Signaling, TNF Signaling, Type I Interferon Signaling
ALOX5AP	-1.07	0.0927	-1.25	-0.888	2.54e-05	Leukotriene and Prostaglandin Inflammation, Myeloid Inflammation
CD3D	1.39	0.126	1.14	1.63	3.24e-05	TCR Signaling
ATG4A	0.874	0.0797	0.718	1.03	3.4e-05	Autophagy
DTX3L	1.06	0.0992	0.867	1.26	3.95e-05	MHC Class I Antigen Presentation
PAK1	0.89	0.0848	0.723	1.06	4.4e-05	Chemokine Signaling, Glycan Sensing, TCR Signaling
DDX5	0.631	0.0609	0.512	0.751	4.72e-05	Virus-Host Interaction
DDIT3	0.735	0.0715	0.595	0.875	4.94e-05	Apoptosis, MAPK Signaling, Proteotoxic Stress
THBS1	-1.15	0.112	-1.37	-0.929	5.1e-05	Coagulation, Mononuclear Cell Migration, Myeloid Activation, NO Signaling, TGF-beta Signaling
TLR4	-2.05	0.202	-2.45	-1.66	5.27e-05	HIF1A Signaling, Myeloid Activation, NF-kappaB Signaling, NLR Signaling, TLR Signaling
MAP3K1	-0.388	0.0383	-0.463	-0.313	5.38e-05	MAPK Signaling, Myeloid Inflammation, RNA Sensing, TLR Signaling
AP1G1	0.14	0.0139	0.113	0.167	5.59e-05	Lysosome, MHC Class II Antigen Presentation
ATP6V0D1	0.735	0.0738	0.59	0.879	5.94e-05	Lysosome, Phagocytosis
XBP1	0.493	0.0503	0.394	0.591	6.48e-05	Oxidative Stress Response, Proteotoxic Stress
IRAK4	0.551	0.0577	0.438	0.664	7.56e-05	NF-kappaB Signaling, NLR Signaling, TLR Signaling
IL1R1	0.504	0.053	0.4	0.608	7.65e-05	IL-1 Signaling, NF-kappaB Signaling, TH17 Differentiation
SIGIRR	0.621	0.0652	0.493	0.749	7.67e-05	IL-1 Signaling, TLR Signaling
CRK	0.445	0.0471	0.353	0.538	7.94e-05	Chemokine Signaling, Coagulation
IL32	1.29	0.136	1.02	1.56	8e-05	Other Interleukin Signaling
IFI6	-1.11	0.118	-1.34	-0.88	8.08e-05	Type I Interferon Signaling
ATF4	0.292	0.0311	0.231	0.353	8.28e-05	Oxidative Stress Response, Proteotoxic Stress, TNF Signaling
FOS	-1.56	0.17	-1.9	-1.23	9.26e-05	BCR Signaling, MAPK Signaling, TCR Signaling, TLR Signaling, TNF Signaling, Type I Interferon Signaling
OS9	0.258	0.0286	0.202	0.314	0.000103	Proteotoxic Stress
RPS6KA3	0.499	0.0555	0.39	0.607	0.000106	IL-17 Signaling, MAPK Signaling, TLR Signaling
ATG13	0.287	0.0322	0.224	0.35	0.000111	Autophagy
ACSL1	0.534	0.0618	0.413	0.656	0.000132	PPAR Signaling
IFNGR2	0.305	0.0358	0.235	0.375	0.000144	HIF1A Signaling, JAK-STAT Signaling, Myeloid Activation, TH1 Differentiation, Type II Interferon Signaling
RB1CC1	0.549	0.0658	0.42	0.678	0.000161	Autophagy
SORT1	0.465	0.0567	0.353	0.576	0.000179	Lysosome
PARP9	0.921	0.113	0.699	1.14	0.000185	Interferon Response Genes
PRDM1	1.03	0.127	0.783	1.28	0.000186	BCR Signaling
TXNIP	0.444	0.0547	0.337	0.552	0.000187	Inflammasomes, NLR Signaling, Oxidative Stress Response
IL10RA	-1.36	0.168	-1.69	-1.03	0.000187	JAK-STAT Signaling, Other Interleukin Signaling, Treg Differentiation
IL6R	0.992	0.122	0.752	1.23	0.00019	HIF1A Signaling, IL-6 Signaling, JAK-STAT Signaling, Mononuclear Cell Migration, TH17 Differentiation
AP1S2	0.488	0.0604	0.37	0.607	0.000192	Lysosome, MHC Class II Antigen Presentation
HLA-E	0.413	0.0513	0.313	0.514	0.000195	MHC Class I Antigen Presentation, Type I Interferon Signaling, Type II Interferon Signaling
RIPK2	0.457	0.0567	0.346	0.568	0.000195	IL-1 Signaling, NLR Signaling, TCR Signaling, TLR Signaling
CDH1	0.34	0.0427	0.256	0.423	0.000209	Apoptosis, Lymphocyte Trafficking, Tissue Stress
TRAM1	0.415	0.0527	0.312	0.519	0.000222	Proteotoxic Stress
NEO1	0.377	0.0485	0.282	0.472	0.000239	Lymphocyte Trafficking, TGF-beta Signaling
STAT3	0.313	0.041	0.232	0.393	0.000265	HIF1A Signaling, IL-1 Signaling, IL-2 Signaling, IL-6 Signaling, TH17 Differentiation, Treg Differentiation
TOLLIP	0.402	0.0531	0.298	0.506	0.000277	IL-1 Signaling, Myeloid Activation, TLR Signaling
AHR	0.457	0.0615	0.336	0.577	0.000308	TH17 Differentiation
JAK1	0.653	0.0882	0.48	0.826	0.000312	IL-2 Signaling, IL-6 Signaling, Interferon Response Genes, NLR Signaling, TH1 Differentiation, TH17 Differentiation, Treg Differentiation, Type I Interferon Signaling, Type II Interferon Signaling, Type III Interferon Signaling
SAMHD1	0.359	0.049	0.263	0.455	0.000328	Type I Interferon Signaling
HPGD	-0.52	0.071	-0.659	-0.38	0.000332	Leukotriene and Prostaglandin Inflammation
CAP1	0.381	0.0527	0.278	0.485	0.000354	Coagulation, Myeloid Activation
ATF6	0.288	0.0399	0.21	0.367	0.000356	Proteotoxic Stress
IL34	-1.47	0.204	-1.87	-1.07	0.000362	Mononuclear Cell Migration, Other Interleukin Signaling
DNAJA2	0.307	0.043	0.222	0.391	0.000383	Proteotoxic Stress
ULK1	0.559	0.0789	0.404	0.714	0.000396	Autophagy
NOS2	1.43	0.202	1.03	1.83	0.000401	HIF1A Signaling, NO Signaling, Other Interleukin Signaling, Phagocytosis
C5	-0.741	0.106	-0.95	-0.533	0.000433	Complement System
JAML	0.491	0.0711	0.352	0.63	0.000455	Mononuclear Cell Migration
CBL	0.489	0.0709	0.351	0.628	0.000455	IL-6 Signaling, Myeloid Activation, TGF-beta Signaling
EVL	-2.42	0.355	-3.11	-1.72	0.000492	TCR Signaling
PTGS2	-2.6	0.384	-3.35	-1.85	0.000506	Leukotriene and Prostaglandin Inflammation, NF-kappaB Signaling, Other Interleukin Signaling, TNF Signaling
GK	0.752	0.111	0.533	0.97	0.000514	PPAR Signaling
PSEN1	0.402	0.0599	0.285	0.52	0.000528	Myeloid Activation, Oxidative Stress Response
GBA	0.389	0.058	0.275	0.502	0.000537	Lysosome, Oxidative Stress Response
ATG3	0.256	0.0384	0.181	0.331	0.000556	Autophagy
WIPI1	0.873	0.132	0.614	1.13	0.00058	Autophagy
NRAS	0.259	0.0394	0.182	0.336	0.000598	BCR Signaling, Glycan Sensing, Myeloid Activation, TCR Signaling
MARCKS	0.551	0.0844	0.386	0.717	0.000613	Phagocytosis
ITPR3	0.51	0.0781	0.357	0.663	0.000616	BCR Signaling, Glycan Sensing, Myeloid Inflammation, NLR Signaling
AGT	-0.635	0.0983	-0.828	-0.442	0.000651	Angiotensin System, NO Signaling
ALPL	-1.01	0.156	-1.31	-0.701	0.000661	Myeloid Activation
PFKFB3	-0.562	0.0873	-0.733	-0.391	0.000666	HIF1A Signaling
THOP1	-0.302	0.047	-0.394	-0.21	0.000668	Angiotensin System, MHC Class I Antigen Presentation
NFATC3	0.205	0.032	0.142	0.267	0.000689	BCR Signaling, Glycan Sensing, TCR Signaling
TGFB2	-0.576	0.0914	-0.755	-0.397	0.000745	Coagulation, TGF-beta Signaling
BCL6	-0.419	0.067	-0.55	-0.287	0.000782	Other Interleukin Signaling, TH1 Differentiation
CGAS	-0.294	0.0474	-0.386	-0.201	0.000819	DNA Sensing
GAB2	0.849	0.14	0.574	1.12	0.000928	IL-2 Signaling, Myeloid Activation, Myeloid Inflammation
HSP90AA1	0.291	0.0489	0.196	0.387	0.001	Myeloid Activation, NLR Signaling, Other Interleukin Signaling, Proteotoxic Stress, TH17 Differentiation
ATG10	0.478	0.0811	0.319	0.637	0.00106	Autophagy
IL17RE	0.414	0.0704	0.276	0.552	0.00107	IL-17 Signaling
PIK3CA	0.338	0.0576	0.225	0.451	0.00108	BCR Signaling, TCR Signaling, TNF Signaling
IFITM3	-0.623	0.107	-0.833	-0.413	0.00113	MAPK Signaling, Type I Interferon Signaling
DDAH2	0.531	0.0923	0.35	0.712	0.00121	NO Signaling
ZAP70	-1.86	0.327	-2.5	-1.22	0.00129	NF-kappaB Signaling, NK Activity, TCR Signaling
CD14	-0.644	0.114	-0.866	-0.421	0.0013	Myeloid Activation, NF-kappaB Signaling, TLR Signaling
ATG7	0.26	0.0463	0.169	0.351	0.00135	Autophagy, MHC Class I Antigen Presentation, Myeloid Activation
UBE2L6	-1.07	0.191	-1.44	-0.695	0.00138	Interferon Response Genes, MHC Class I Antigen Presentation, RNA Sensing
IFI35	0.582	0.105	0.377	0.788	0.00145	Type I Interferon Signaling
TCN2	0.38	0.0685	0.245	0.514	0.00146	Myeloid Inflammation
CFLAR	0.399	0.0734	0.255	0.543	0.0016	NF-kappaB Signaling, Oxidative Stress Response, TNF Signaling
HLA-DRA	-1.58	0.293	-2.15	-1	0.00168	MHC Class II Antigen Presentation, TCR Signaling, Type II Interferon Signaling
ERN1	0.516	0.0959	0.328	0.704	0.00169	Apoptosis, Proteotoxic Stress
PXN	-0.441	0.0819	-0.601	-0.28	0.0017	Chemokine Signaling, Lymphocyte Trafficking, Oxidative Stress Response
CARD11	-0.312	0.0582	-0.426	-0.198	0.00172	BCR Signaling, Glycan Sensing, NF-kappaB Signaling, TCR Signaling
CARD17	-1.56	0.294	-2.14	-0.985	0.00181	NLR Signaling
CD244	0.788	0.149	0.495	1.08	0.00187	Immune Exhaustion, NK Activity
BNIP3	-0.259	0.0492	-0.356	-0.163	0.00188	Oxidative Stress Response
ATF2	0.215	0.0415	0.134	0.297	0.00202	IL-17 Signaling, MAPK Signaling, TLR Signaling, TNF Signaling
NAMPT	-0.246	0.0474	-0.339	-0.153	0.00204	Myeloid Activation, NLR Signaling
TRAF6	0.371	0.0715	0.23	0.511	0.00205	ALPK1 Signaling, Glycan Sensing, Myeloid Activation, NF-kappaB Signaling, NLR Signaling, RNA Sensing, TCR Signaling, TLR Signaling, Type I Interferon Signaling
CCRL2	2.97	0.575	1.84	4.09	0.0021	Chemokine Signaling
TNFRSF1A	0.47	0.0912	0.291	0.649	0.00211	Apoptosis, NF-kappaB Signaling, Other Interleukin Signaling, TNF Signaling
CBLB	0.37	0.0727	0.228	0.513	0.00224	MHC Class I Antigen Presentation, TCR Signaling
STAT6	1.03	0.205	0.627	1.43	0.0024	DNA Sensing, Other Interleukin Signaling, TH2 Differentiation, TH9 Differentiation
IFIT2	-1.04	0.209	-1.45	-0.633	0.00246	Type I Interferon Signaling
BST2	-0.379	0.0768	-0.53	-0.229	0.00261	MAPK Signaling, Myeloid Activation, Type I Interferon Signaling
CTSS	0.928	0.189	0.558	1.3	0.00268	Apoptosis, Lysosome, MHC Class I Antigen Presentation, MHC Class II Antigen Presentation, Myeloid Activation, TLR Signaling
CTSA	0.271	0.0559	0.161	0.381	0.00286	Angiotensin System, Lysosome, MHC Class II Antigen Presentation, Myeloid Activation
HLA-DMA	-0.421	0.0868	-0.591	-0.25	0.00287	MHC Class II Antigen Presentation
TANK	0.305	0.0632	0.181	0.429	0.00292	NLR Signaling, RNA Sensing, TLR Signaling
CCL20	-1.18	0.246	-1.66	-0.697	0.00301	Chemokine Signaling, Mononuclear Cell Migration, TNF Signaling
HMOX1	0.7	0.147	0.412	0.988	0.00314	HIF1A Signaling, Myeloid Activation, Other Interleukin Signaling, Oxidative Stress Response
MAPK1	0.22	0.0463	0.129	0.311	0.00318	BCR Signaling, MAPK Signaling, Mononuclear Cell Migration, Myeloid Activation, NLR Signaling, TCR Signaling, TGF-beta Signaling, TLR Signaling, TNF Signaling
MAPK8	0.106	0.0229	0.0608	0.15	0.00363	IL-1 Signaling, MAPK Signaling, NLR Signaling, RNA Sensing, TCR Signaling, TLR Signaling, TNF Signaling, Type I Interferon Signaling
BCL3	0.618	0.134	0.355	0.88	0.00363	TNF Signaling
GUCY1A1	0.985	0.215	0.565	1.41	0.00373	NO Signaling
SMAD5	0.275	0.0603	0.157	0.393	0.00386	TGF-beta Signaling
CCL28	-0.205	0.0457	-0.295	-0.115	0.00419	Chemokine Signaling
IRF1	0.538	0.121	0.301	0.775	0.00433	TNF Signaling, Type I Interferon Signaling, Type II Interferon Signaling
FYN	0.221	0.0499	0.123	0.319	0.00446	BCR Signaling, Glycan Sensing, NK Activity, Other Interleukin Signaling, TCR Signaling
CCL15	0.553	0.125	0.308	0.798	0.00449	Chemokine Signaling, Mononuclear Cell Migration
F5	0.812	0.184	0.451	1.17	0.00454	Coagulation, Complement System
MTOR	0.395	0.0899	0.219	0.572	0.00457	Autophagy, HIF1A Signaling, TH17 Differentiation
LYN	-0.44	0.102	-0.64	-0.24	0.00506	BCR Signaling, Glycan Sensing, Mononuclear Cell Migration, Myeloid Activation, NF-kappaB Signaling
TNFRSF10B	-0.289	0.0674	-0.421	-0.157	0.00515	Apoptosis, Cytotoxicity
FBXO6	0.593	0.138	0.322	0.863	0.00515	MHC Class I Antigen Presentation, Proteotoxic Stress
IKBKB	0.747	0.176	0.402	1.09	0.0054	BCR Signaling, DNA Sensing, Glycan Sensing, NF-kappaB Signaling, NLR Signaling, RNA Sensing, TCR Signaling, TLR Signaling, TNF Signaling, Type I Interferon Signaling
EPHX2	-0.204	0.048	-0.298	-0.109	0.00544	Leukotriene and Prostaglandin Inflammation
GATA3	-0.835	0.197	-1.22	-0.448	0.00549	Other Interleukin Signaling, TH1 Differentiation, TH2 Differentiation, TH9 Differentiation
MAP3K8	-0.281	0.0668	-0.411	-0.15	0.00567	IL-1 Signaling, TCR Signaling, TLR Signaling, TNF Signaling
TGFB3	0.453	0.108	0.242	0.664	0.00567	Coagulation, TGF-beta Signaling
CDK4	-0.26	0.0619	-0.381	-0.138	0.00574	TCR Signaling
TLR5	-0.944	0.227	-1.39	-0.498	0.00599	TLR Signaling
LGALS3	0.338	0.0832	0.175	0.501	0.00662	Mononuclear Cell Migration, Myeloid Activation
RPS6KB1	0.476	0.117	0.246	0.706	0.00666	HIF1A Signaling, Phagocytosis, TGF-beta Signaling
PTPN6	0.277	0.0688	0.142	0.412	0.00692	BCR Signaling, IL-1 Signaling, Myeloid Activation, NK Activity, TCR Signaling, Type I Interferon Signaling, Type II Interferon Signaling
CD59	0.0914	0.0231	0.0462	0.137	0.00746	Complement System, Myeloid Activation
ULK2	0.615	0.156	0.308	0.922	0.0077	Autophagy
IRF7	0.704	0.181	0.35	1.06	0.008	DNA Sensing, NLR Signaling, RNA Sensing, TLR Signaling, Type I Interferon Signaling, Type II Interferon Signaling
CCNC	-0.0956	0.0247	-0.144	-0.0473	0.00823	TGF-beta Signaling
RAF1	0.216	0.0561	0.106	0.326	0.00852	BCR Signaling, Glycan Sensing, MAPK Signaling, TCR Signaling
LAMP1	0.337	0.0881	0.164	0.509	0.00878	Lysosome, Myeloid Activation, Phagocytosis
RAB5C	0.324	0.085	0.158	0.491	0.00883	Myeloid Activation, Phagocytosis
MYC	-0.466	0.123	-0.706	-0.226	0.00894	Other Interleukin Signaling, TGF-beta Signaling
TNFSF4	-0.43	0.116	-0.657	-0.204	0.00987	NF-kappaB Signaling, T-cell Costimulation
MAPK9	0.109	0.0305	0.0496	0.169	0.0116	MAPK Signaling, NLR Signaling, RNA Sensing, TCR Signaling, TLR Signaling, TNF Signaling
CASP8	0.293	0.0818	0.133	0.453	0.0116	Apoptosis, Glycan Sensing, NLR Signaling, RNA Sensing, TLR Signaling, TNF Signaling
CYSTM1	0.385	0.108	0.174	0.597	0.0118	Myeloid Activation
EIF2AK3	0.129	0.0363	0.0582	0.201	0.0119	Apoptosis, Proteotoxic Stress
PRKCA	0.259	0.0732	0.116	0.403	0.0122	HIF1A Signaling, Lymphocyte Trafficking, Myeloid Inflammation
PSAP	0.197	0.0559	0.0875	0.307	0.0124	Coagulation, Lysosome, Myeloid Activation
TRAF3	0.164	0.0467	0.0726	0.256	0.0126	Inflammasomes, NF-kappaB Signaling, NLR Signaling, RNA Sensing, TLR Signaling, TNF Signaling, Type I Interferon Signaling
TMPRSS2	-0.253	0.072	-0.394	-0.112	0.0126	Virus-Host Interaction
IL1B	-0.278	0.0793	-0.433	-0.122	0.0128	DNA Sensing, Glycan Sensing, IL-1 Signaling, Inflammasomes, NF-kappaB Signaling, NLR Signaling, TH17 Differentiation, TNF Signaling
MIF	-0.346	0.0987	-0.539	-0.152	0.0128	Myeloid Activation, Other Interleukin Signaling
STAT1	-0.129	0.037	-0.202	-0.0566	0.013	IL-2 Signaling, IL-6 Signaling, Interferon Response Genes, NLR Signaling, TH1 Differentiation, Type I Interferon Signaling, Type III Interferon Signaling
TMEM140	0.644	0.185	0.282	1.01	0.013	Interferon Response Genes
PTPRC	-2.17	0.628	-3.4	-0.938	0.0136	Myeloid Activation, TCR Signaling
STRAP	0.131	0.0382	0.056	0.206	0.014	TGF-beta Signaling
AIF1	-0.331	0.0965	-0.52	-0.142	0.014	Mononuclear Cell Migration, Myeloid Activation, Oxidative Stress Response
ACSL3	0.485	0.142	0.207	0.763	0.0142	PPAR Signaling
LCP1	-0.109	0.0321	-0.172	-0.0462	0.0145	Other Interleukin Signaling
IL22RA1	-0.43	0.127	-0.679	-0.182	0.0147	JAK-STAT Signaling, Other Interleukin Signaling
APOL6	-0.208	0.0616	-0.329	-0.0874	0.0149	Interferon Response Genes
STAT5A	0.304	0.0901	0.127	0.481	0.015	IL-2 Signaling, TH2 Differentiation, Treg Differentiation
IKBKE	0.388	0.115	0.162	0.614	0.0152	DNA Sensing, NLR Signaling, RNA Sensing, TLR Signaling, Type I Interferon Signaling
CD3G	0.234	0.0704	0.0961	0.372	0.0159	Phagocytosis, TCR Signaling
CALM1	0.141	0.0424	0.0578	0.224	0.016	BCR Signaling, Coagulation, Glycan Sensing, Myeloid Inflammation
MRC1	-1.66	0.501	-2.64	-0.674	0.0163	MHC Class I Antigen Presentation, Phagocytosis
BECN1	0.433	0.131	0.176	0.691	0.0164	Autophagy
TRIM33	0.193	0.0593	0.0765	0.309	0.0175	TGF-beta Signaling
TIMP2	-0.296	0.0917	-0.476	-0.117	0.0179	Myeloid Activation
STAT2	0.233	0.0724	0.0915	0.375	0.0181	NLR Signaling, Type I Interferon Signaling, Type III Interferon Signaling
PANX1	0.278	0.0875	0.107	0.45	0.0191	Inflammasomes, NLR Signaling
ATP6V1B2	0.244	0.0776	0.092	0.396	0.0199	Phagocytosis
NEU1	0.162	0.0517	0.0607	0.263	0.0202	Lysosome, Myeloid Activation
MAP3K3	0.253	0.0822	0.092	0.414	0.0217	IL-1 Signaling
MAP2K4	0.185	0.0603	0.0669	0.303	0.022	IL-1 Signaling, IL-17 Signaling, MAPK Signaling, Myeloid Inflammation, TLR Signaling, TNF Signaling
HLA-DPB1	-0.771	0.252	-1.26	-0.277	0.0223	MHC Class II Antigen Presentation, TCR Signaling, Type II Interferon Signaling
GSK3B	0.16	0.0524	0.057	0.263	0.0226	BCR Signaling, TCR Signaling
CUL1	0.193	0.0636	0.0681	0.318	0.0231	BCR Signaling, Glycan Sensing, NF-kappaB Signaling, TCR Signaling, TGF-beta Signaling, TLR Signaling
LANCL1	0.253	0.0839	0.0889	0.418	0.0234	Oxidative Stress Response
RELA	0.223	0.0739	0.0779	0.367	0.0236	BCR Signaling, DNA Sensing, Glycan Sensing, Inflammasomes, NF-kappaB Signaling, NLR Signaling, RNA Sensing, TCR Signaling, TH1 Differentiation, TH9 Differentiation, TLR Signaling, TNF Signaling
LTBR	0.396	0.132	0.137	0.655	0.0241	HIF1A Signaling, Myeloid Activation, NF-kappaB Signaling
RBCK1	0.321	0.108	0.109	0.532	0.0248	MHC Class I Antigen Presentation, NLR Signaling, TNF Signaling
AP1M1	-0.27	0.091	-0.448	-0.0915	0.0251	Lysosome, MHC Class II Antigen Presentation, Myeloid Activation
CBFB	0.095	0.0324	0.0315	0.159	0.0262	Proteotoxic Stress
LTA4H	-0.0511	0.0175	-0.0854	-0.0168	0.0266	Leukotriene and Prostaglandin Inflammation, Myeloid Activation
IL12RB1	-1.16	0.406	-1.96	-0.366	0.0288	JAK-STAT Signaling, Other Interleukin Signaling, TH1 Differentiation, TH17 Differentiation
MAP3K7	0.148	0.0518	0.0462	0.249	0.0291	ALPK1 Signaling, BCR Signaling, Glycan Sensing, NF-kappaB Signaling, NLR Signaling, RNA Sensing, TCR Signaling, TLR Signaling, TNF Signaling, Type I Interferon Signaling
MVP	-0.456	0.16	-0.77	-0.143	0.0291	Myeloid Activation
CXCL2	0.5	0.175	0.156	0.843	0.0292	Chemokine Signaling, NF-kappaB Signaling, NLR Signaling, TNF Signaling
RPS6KA1	-0.158	0.0554	-0.266	-0.0491	0.0294	IL-17 Signaling, MAPK Signaling, TLR Signaling
SERPINA1	0.181	0.0636	0.0562	0.306	0.0294	Coagulation, Complement System, Myeloid Activation
CHUK	0.281	0.102	0.0807	0.481	0.0333	BCR Signaling, DNA Sensing, Glycan Sensing, NF-kappaB Signaling, NLR Signaling, RNA Sensing, TCR Signaling, TLR Signaling, TNF Signaling, Type I Interferon Signaling
NFATC2	0.425	0.156	0.119	0.73	0.0344	BCR Signaling, Glycan Sensing, NK Activity, TCR Signaling
TBXAS1	-1.11	0.408	-1.91	-0.309	0.0347	Coagulation
ICAM3	-0.209	0.0774	-0.361	-0.0574	0.0355	Glycan Sensing, Lymphocyte Trafficking
RNF31	0.171	0.0635	0.0467	0.295	0.0358	NLR Signaling, TNF Signaling
PSTPIP1	-1.3	0.482	-2.24	-0.352	0.0361	Inflammasomes, NLR Signaling
CTSL	0.197	0.0732	0.0531	0.34	0.0363	Apoptosis, Lysosome, MHC Class I Antigen Presentation, MHC Class II Antigen Presentation, TLR Signaling
PIK3R3	0.409	0.152	0.11	0.707	0.0365	BCR Signaling, TCR Signaling, TNF Signaling
RSAD2	-0.758	0.284	-1.31	-0.202	0.037	Type I Interferon Signaling
RELB	0.621	0.233	0.164	1.08	0.0373	Glycan Sensing, Myeloid Activation, NF-kappaB Signaling
MAPK14	0.144	0.0541	0.0381	0.25	0.0373	MAPK Signaling, Mononuclear Cell Migration, Myeloid Activation, NLR Signaling, RNA Sensing, TCR Signaling, TH17 Differentiation, TLR Signaling, TNF Signaling, Type I Interferon Signaling
TIFA	-0.338	0.127	-0.588	-0.0884	0.0378	ALPK1 Signaling
EGLN1	-0.241	0.0911	-0.42	-0.063	0.0379	HIF1A Signaling, Oxidative Stress Response
IL17D	-0.411	0.156	-0.717	-0.106	0.0386	JAK-STAT Signaling
ICOSLG	-0.307	0.118	-0.538	-0.0769	0.0399	T-cell Costimulation
IRF9	0.835	0.32	0.207	1.46	0.0404	NLR Signaling, Type I Interferon Signaling, Type II Interferon Signaling, Type III Interferon Signaling
LIMK2	-0.235	0.091	-0.414	-0.0571	0.0414	Phagocytosis
ATP6AP2	0.213	0.083	0.0508	0.376	0.0422	Angiotensin System, Myeloid Activation
TBK1	0.231	0.0899	0.0545	0.407	0.0426	DNA Sensing, IL-1 Signaling, NLR Signaling, RNA Sensing, TLR Signaling, Type I Interferon Signaling
PSMB10	0.358	0.14	0.0842	0.632	0.0428	BCR Signaling, Glycan Sensing, MHC Class I Antigen Presentation, NF-kappaB Signaling, TCR Signaling
CXCL16	-0.335	0.132	-0.593	-0.0768	0.0439	Chemokine Signaling
NPC2	0.141	0.0556	0.0322	0.25	0.0441	Lysosome, Myeloid Activation
GLA	-0.08	0.0316	-0.142	-0.0182	0.0443	Lysosome, Myeloid Activation
IL1A	-0.447	0.177	-0.795	-0.0999	0.0451	IL-1 Signaling
CD81	0.128	0.0508	0.0281	0.227	0.0457	BCR Signaling, Complement System, Virus-Host Interaction
IKBKG	0.288	0.115	0.0622	0.515	0.0466	BCR Signaling, DNA Sensing, Glycan Sensing, NF-kappaB Signaling, NLR Signaling, RNA Sensing, TCR Signaling, TLR Signaling, TNF Signaling, Type I Interferon Signaling
SMAD4	0.156	0.0625	0.0333	0.278	0.047	TGF-beta Signaling, TH17 Differentiation, Treg Differentiation
TLR2	-0.624	0.25	-1.11	-0.133	0.047	Host Defense Peptides, MHC Class I Antigen Presentation, Myeloid Activation, TLR Signaling, Virus-Host Interaction
AKT2	0.0719	0.0291	0.015	0.129	0.0482	BCR Signaling, TCR Signaling, TNF Signaling
IFITM1	-0.281	0.114	-0.504	-0.0567	0.0494	BCR Signaling, MAPK Signaling, Type I Interferon Signaling
TCIRG1	0.358	0.146	0.0723	0.644	0.0494	Lysosome, Myeloid Activation, Phagocytosis
CD27	-0.951	0.389	-1.71	-0.189	0.05	Immune Memory, NF-kappaB Signaling, T-cell Costimulation
PECAM1	-0.394	0.161	-0.71	-0.0777	0.0503	Coagulation, Lymphocyte Trafficking, Mononuclear Cell Migration, Myeloid Activation
CASP4	-0.258	0.107	-0.467	-0.0479	0.0528	NLR Signaling
IL37	1.13	0.472	0.206	2.06	0.0535	IL-1 Signaling
BCR	0.123	0.0516	0.0224	0.225	0.0538	Myeloid Activation
TCF7	0.215	0.0898	0.0388	0.391	0.0539	TCR Signaling
YWHAQ	0.097	0.0409	0.0169	0.177	0.0552	Apoptosis
IFNAR1	0.151	0.064	0.026	0.277	0.0558	JAK-STAT Signaling, NLR Signaling, Type I Interferon Signaling
BATF	-0.772	0.327	-1.41	-0.13	0.0564	Immune Exhaustion, Myeloid Activation, Other Interleukin Signaling
CD44	-0.233	0.0991	-0.428	-0.0391	0.0567	Myeloid Activation, Type II Interferon Signaling
CXCR4	-0.304	0.129	-0.556	-0.0506	0.0569	Chemokine Signaling, Lymphocyte Trafficking, Virus-Host Interaction
BCL2L1	-0.182	0.0784	-0.336	-0.0283	0.0594	Apoptosis, Inflammasomes, JAK-STAT Signaling, NF-kappaB Signaling, NLR Signaling, Other Interleukin Signaling
SOD1	0.126	0.0549	0.0187	0.234	0.061	Coagulation, Other Interleukin Signaling, Oxidative Stress Response
PRCP	-0.129	0.0566	-0.24	-0.0185	0.0621	Angiotensin System, Coagulation, Myeloid Activation
ATG12	0.106	0.0468	0.0147	0.198	0.0634	Autophagy, NLR Signaling, RNA Sensing
NFAT5	-0.194	0.0867	-0.364	-0.0244	0.0662	NK Activity, TCR Signaling
STAT5B	0.117	0.0527	0.0133	0.22	0.0688	IL-2 Signaling, TH2 Differentiation
NAE1	0.13	0.0589	0.0148	0.246	0.069	Proteotoxic Stress
VSIR	0.527	0.24	0.0576	0.997	0.07	T-cell Costimulation
HLA-DPA1	-0.354	0.163	-0.675	-0.0342	0.0732	MHC Class II Antigen Presentation, TCR Signaling, Type II Interferon Signaling
MCL1	0.13	0.06	0.0121	0.247	0.0739	Other Interleukin Signaling, Oxidative Stress Response
RAB31	-0.0741	0.0344	-0.141	-0.00679	0.0743	Myeloid Activation
TIGIT	-0.678	0.316	-1.3	-0.0583	0.0757	Immune Exhaustion, T-cell Costimulation
SOCS3	-0.408	0.191	-0.783	-0.0326	0.0772	IL-6 Signaling, MHC Class I Antigen Presentation, TNF Signaling, Type I Interferon Signaling, Type II Interferon Signaling
GCA	-0.423	0.199	-0.812	-0.0336	0.0773	Myeloid Activation
SCARB2	-0.166	0.0779	-0.318	-0.0129	0.0777	Lysosome
HSP90B1	0.0824	0.0388	0.0064	0.158	0.0777	Other Interleukin Signaling, Proteotoxic Stress, TLR Signaling
SIRPA	0.135	0.0634	0.0104	0.259	0.0778	Mononuclear Cell Migration, Myeloid Activation, Oxidative Stress Response
TNFSF10	-0.227	0.107	-0.437	-0.0164	0.0791	Apoptosis, Cytotoxicity
RACK1	-0.152	0.0722	-0.293	-0.0104	0.08	Oxidative Stress Response, TNF Signaling
NOX1	-0.723	0.344	-1.4	-0.0483	0.0805	Oxidative Stress Response
SMAD3	-0.123	0.0588	-0.238	-0.00774	0.0814	IL-1 Signaling, TGF-beta Signaling, TH17 Differentiation, TH9 Differentiation, Treg Differentiation
DYSF	0.118	0.0571	0.00577	0.23	0.0849	Myeloid Activation
JUNB	0.569	0.277	0.0264	1.11	0.0856	MAPK Signaling, Other Interleukin Signaling, TGF-beta Signaling, TNF Signaling
NOTCH1	-0.372	0.186	-0.735	-0.00795	0.0921	TH2 Differentiation
CREBBP	0.185	0.0933	0.00206	0.368	0.0947	DNA Sensing, Glycan Sensing, HIF1A Signaling, RNA Sensing, TGF-beta Signaling
CSF1R	0.508	0.258	0.00312	1.01	0.0961	Mononuclear Cell Migration, Other Interleukin Signaling
NFKB1	0.313	0.159	0.000899	0.625	0.0969	BCR Signaling, DNA Sensing, Glycan Sensing, Inflammasomes, Myeloid Activation, NF-kappaB Signaling, NLR Signaling, RNA Sensing, TCR Signaling, TH1 Differentiation, TLR Signaling, TNF Signaling, Type I Interferon Signaling
KDM6B	0.215	0.11	0.000282	0.43	0.0973	Oxidative Stress Response
GBP2	0.531	0.278	-0.0133	1.08	0.104	NLR Signaling, Type I Interferon Signaling, Type II Interferon Signaling
MAVS	0.273	0.144	-0.00843	0.555	0.106	DNA Sensing, NLR Signaling, RNA Sensing, Type I Interferon Signaling
OAS1	0.585	0.308	-0.0195	1.19	0.107	Interferon Response Genes, NLR Signaling, Type I Interferon Signaling, Type II Interferon Signaling
AKT1	0.203	0.108	-0.00878	0.415	0.109	BCR Signaling, TCR Signaling, TNF Signaling
CEBPB	-0.098	0.0531	-0.202	0.00604	0.114	Proteotoxic Stress, TNF Signaling
NCR1	-0.608	0.331	-1.26	0.0398	0.115	NK Activity
LITAF	0.209	0.114	-0.0142	0.432	0.116	Lysosome
HLA-B	-0.495	0.271	-1.03	0.0351	0.117	MHC Class I Antigen Presentation, Myeloid Activation, Type I Interferon Signaling, Type II Interferon Signaling
TRIM25	-0.288	0.157	-0.596	0.0205	0.117	Interferon Response Genes, NF-kappaB Signaling, RNA Sensing, Type II Interferon Signaling
SYK	0.299	0.164	-0.0218	0.619	0.118	BCR Signaling, Glycan Sensing, IL-2 Signaling, Myeloid Activation, NF-kappaB Signaling, NK Activity
UBE2N	0.074	0.0408	-0.00598	0.154	0.12	Glycan Sensing, IL-1 Signaling, Interferon Response Genes, MHC Class I Antigen Presentation, TCR Signaling, TLR Signaling
LRG1	0.768	0.425	-0.0656	1.6	0.121	Myeloid Activation
RBPJ	-0.0771	0.0433	-0.162	0.00773	0.125	Myeloid Activation, TH1 Differentiation
CCL14	0.958	0.543	-0.107	2.02	0.128	Chemokine Signaling, Mononuclear Cell Migration
CASP10	0.197	0.112	-0.0234	0.417	0.13	Apoptosis, RNA Sensing, TNF Signaling
RUNX3	-0.506	0.291	-1.08	0.064	0.133	TH2 Differentiation
CD276	-0.258	0.15	-0.551	0.0353	0.135	T-cell Costimulation
EIF3F	-0.0553	0.0322	-0.118	0.00778	0.137	Virus-Host Interaction
PLCG1	0.0983	0.0572	-0.0139	0.21	0.137	HIF1A Signaling, Interferon Response Genes, NF-kappaB Signaling, NK Activity, TCR Signaling
RNASEL	0.175	0.102	-0.0261	0.375	0.139	Interferon Response Genes, NLR Signaling, Type I Interferon Signaling
IFIT3	-0.543	0.33	-1.19	0.105	0.151	Type I Interferon Signaling
MAP2K7	-0.114	0.0694	-0.25	0.0221	0.152	MAPK Signaling, Proteotoxic Stress, TCR Signaling, TLR Signaling, TNF Signaling
SSR1	-0.0573	0.035	-0.126	0.0113	0.153	Proteotoxic Stress
ENTPD1	-0.222	0.137	-0.491	0.0477	0.158	Myeloid Inflammation
NOD2	0.215	0.134	-0.0475	0.477	0.16	IL-1 Signaling, IL-17 Signaling, NLR Signaling, TLR Signaling, TNF Signaling
GSTM4	-0.205	0.129	-0.458	0.0477	0.163	Leukotriene and Prostaglandin Inflammation
MAF	-0.105	0.0663	-0.235	0.025	0.165	TH2 Differentiation
IL6ST	0.0595	0.0376	-0.0143	0.133	0.165	IL-6 Signaling, JAK-STAT Signaling, TH17 Differentiation
IL17RC	0.238	0.151	-0.0574	0.533	0.165	IL-17 Signaling
NGLY1	-0.0761	0.0504	-0.175	0.0228	0.182	Proteotoxic Stress
IL17RA	0.184	0.123	-0.0566	0.424	0.185	IL-17 Signaling
TAB2	0.132	0.0884	-0.0415	0.305	0.187	ALPK1 Signaling, Glycan Sensing, NF-kappaB Signaling, NLR Signaling, TCR Signaling, TLR Signaling, TNF Signaling
NFKB2	-0.107	0.072	-0.248	0.0344	0.189	DNA Sensing, Glycan Sensing, Inflammasomes, NF-kappaB Signaling, RNA Sensing, TLR Signaling
PLG	-0.377	0.261	-0.888	0.135	0.199	Coagulation, Complement System, Mononuclear Cell Migration, Virus-Host Interaction
LAG3	0.173	0.121	-0.0645	0.411	0.203	Immune Exhaustion, MHC Class II Antigen Presentation, T-cell Costimulation
LIF	0.395	0.279	-0.152	0.942	0.207	IL-6 Signaling, JAK-STAT Signaling, TNF Signaling
IL2RG	-0.227	0.162	-0.543	0.0898	0.21	IL-2 Signaling, JAK-STAT Signaling, TH17 Differentiation, TH2 Differentiation
PELI1	0.0998	0.0713	-0.0399	0.239	0.211	IL-1 Signaling, TLR Signaling
ACKR3	0.197	0.142	-0.0822	0.476	0.216	Chemokine Signaling
IL20RB	0.411	0.302	-0.182	1	0.223	JAK-STAT Signaling, Other Interleukin Signaling
PIK3CB	-0.0826	0.0611	-0.202	0.0372	0.225	BCR Signaling, TCR Signaling, TNF Signaling
XCL1/2	0.133	0.0984	-0.0601	0.326	0.226	Chemokine Signaling, Mononuclear Cell Migration
IL11RA	-0.362	0.272	-0.895	0.17	0.231	IL-6 Signaling, JAK-STAT Signaling
IL10RB	0.261	0.197	-0.125	0.647	0.233	JAK-STAT Signaling, Other Interleukin Signaling, Treg Differentiation, Type III Interferon Signaling
IL27RA	-0.185	0.141	-0.462	0.091	0.237	JAK-STAT Signaling, Other Interleukin Signaling
CSF1	0.249	0.19	-0.122	0.621	0.237	Mononuclear Cell Migration, Myeloid Activation, Other Interleukin Signaling, TNF Signaling
VAMP3	0.0973	0.0743	-0.0483	0.243	0.238	MHC Class I Antigen Presentation, Myeloid Activation, Phagocytosis
HLA-A	0.168	0.129	-0.0843	0.421	0.239	MHC Class I Antigen Presentation, Type I Interferon Signaling, Type II Interferon Signaling
ARRB2	0.105	0.0807	-0.0532	0.263	0.241	Chemokine Signaling, Coagulation
SUGT1	0.129	0.1	-0.0674	0.325	0.246	Inflammasomes, NLR Signaling
IL18BP	-0.4	0.311	-1.01	0.21	0.246	IL-1 Signaling, Oxidative Stress Response
DHX58	0.292	0.228	-0.155	0.739	0.247	RNA Sensing
PLCG2	0.195	0.153	-0.105	0.496	0.25	BCR Signaling, Glycan Sensing, NF-kappaB Signaling, NK Activity, TCR Signaling, TLR Signaling
CCR8	0.888	0.7	-0.484	2.26	0.251	Chemokine Signaling
IRF3	-0.177	0.14	-0.451	0.0966	0.252	DNA Sensing, Interferon Response Genes, NLR Signaling, RNA Sensing, TLR Signaling, Type I Interferon Signaling, Type II Interferon Signaling
FCGRT	0.125	0.0986	-0.0683	0.318	0.252	Myeloid Inflammation
DIABLO	-0.097	0.0782	-0.25	0.0562	0.261	Apoptosis, Oxidative Stress Response
RHOG	0.126	0.103	-0.0746	0.328	0.264	Coagulation, Myeloid Activation
HLA-C	-0.257	0.211	-0.671	0.157	0.269	MHC Class I Antigen Presentation, Myeloid Activation, Type I Interferon Signaling, Type II Interferon Signaling
MAP2K3	-0.0766	0.0631	-0.2	0.047	0.27	IL-17 Signaling, MAPK Signaling, Myeloid Inflammation, TLR Signaling, TNF Signaling
MLKL	-0.232	0.191	-0.607	0.143	0.271	TNF Signaling
APP	-0.0419	0.0353	-0.111	0.0273	0.28	IL-1 Signaling, Inflammasomes, Mononuclear Cell Migration, Myeloid Activation, RNA Sensing, TLR Signaling
DDOST	-0.0402	0.0341	-0.107	0.0265	0.282	Myeloid Activation, Proteotoxic Stress
IGFBP7	-0.167	0.143	-0.446	0.113	0.288	Tissue Stress
ADAR	0.0735	0.0643	-0.0525	0.199	0.296	DNA Sensing, Type I Interferon Signaling
IL1RAP	-0.171	0.154	-0.472	0.131	0.31	TH17 Differentiation
GLB1	0.0599	0.0542	-0.0464	0.166	0.312	Lysosome, Myeloid Activation
AKT3	-0.117	0.107	-0.326	0.0919	0.314	BCR Signaling, TCR Signaling, TNF Signaling
IFNLR1	-0.287	0.264	-0.805	0.23	0.318	JAK-STAT Signaling, Other Interleukin Signaling, Type III Interferon Signaling
ATM	-0.0774	0.0712	-0.217	0.0622	0.319	Apoptosis, Myeloid Activation, NF-kappaB Signaling
IL3RA	0.475	0.441	-0.389	1.34	0.323	IL-2 Signaling, JAK-STAT Signaling
TAP2	0.426	0.403	-0.364	1.22	0.331	MHC Class I Antigen Presentation, Phagocytosis
IL1R2	0.131	0.124	-0.113	0.374	0.333	IL-1 Signaling
IL36G	-0.0736	0.07	-0.211	0.0637	0.334	IL-1 Signaling
IL18	-0.253	0.243	-0.728	0.223	0.338	DNA Sensing, IL-1 Signaling, Myeloid Activation, NLR Signaling
TRIM56	-0.228	0.219	-0.658	0.201	0.338	DNA Sensing
STT3B	0.0478	0.0461	-0.0425	0.138	0.339	Proteotoxic Stress
MAPKAPK2	0.0853	0.0823	-0.0761	0.247	0.34	IL-17 Signaling, TLR Signaling
GADD45B	0.0552	0.0536	-0.0497	0.16	0.342	Apoptosis, NF-kappaB Signaling
IL4R	0.148	0.144	-0.135	0.431	0.345	JAK-STAT Signaling, Myeloid Activation, Other Interleukin Signaling, TH2 Differentiation
PIK3R4	0.0681	0.0691	-0.0673	0.203	0.362	Autophagy, TLR Signaling
IL17RD	0.305	0.314	-0.31	0.92	0.369	IL-17 Signaling
PARP1	0.0283	0.0291	-0.0288	0.0854	0.369	Apoptosis, NF-kappaB Signaling, Oxidative Stress Response, TGF-beta Signaling
SEM1	0.0982	0.102	-0.101	0.297	0.371	BCR Signaling, Glycan Sensing, NF-kappaB Signaling, TCR Signaling
CD163	-0.148	0.157	-0.457	0.16	0.383	Myeloid Inflammation
IFNAR2	0.0497	0.054	-0.0562	0.156	0.393	JAK-STAT Signaling, NLR Signaling, Type I Interferon Signaling
VEGFA	0.0753	0.0821	-0.0856	0.236	0.394	Coagulation, HIF1A Signaling, NO Signaling, Other Interleukin Signaling, Tissue Stress
CD68	0.0821	0.0907	-0.0957	0.26	0.4	Lysosome, Myeloid Activation
MME	-0.149	0.167	-0.476	0.178	0.406	Angiotensin System, Myeloid Activation
TYK2	0.101	0.116	-0.126	0.328	0.418	IL-6 Signaling, NLR Signaling, TH1 Differentiation, TH17 Differentiation, Treg Differentiation, Type I Interferon Signaling, Type III Interferon Signaling
GPX7	-0.078	0.0933	-0.261	0.105	0.436	Oxidative Stress Response
IL7	0.389	0.47	-0.533	1.31	0.44	JAK-STAT Signaling, Other Interleukin Signaling
NDUFS8	-0.0847	0.103	-0.286	0.117	0.442	Oxidative Stress Response
VWF	-0.21	0.258	-0.716	0.295	0.446	Coagulation, Complement System
EIF2AK2	0.0725	0.0911	-0.106	0.251	0.457	Interferon Response Genes, Proteotoxic Stress, Type I Interferon Signaling
TAB1	0.0337	0.0435	-0.0515	0.119	0.468	ALPK1 Signaling, Glycan Sensing, IL-17 Signaling, NF-kappaB Signaling, NLR Signaling, TLR Signaling, TNF Signaling
SELENOS	0.184	0.24	-0.287	0.656	0.472	Oxidative Stress Response, Proteotoxic Stress
TGFBR2	-0.0545	0.0717	-0.195	0.0859	0.475	Myeloid Activation, TGF-beta Signaling, TH17 Differentiation, TH9 Differentiation, Treg Differentiation
APEX1	0.048	0.0635	-0.0764	0.172	0.478	Oxidative Stress Response
TRIM5	-0.116	0.156	-0.421	0.19	0.486	Type II Interferon Signaling
MAP2K2	0.114	0.158	-0.196	0.423	0.499	BCR Signaling, MAPK Signaling, TCR Signaling, TLR Signaling
SP1	-0.036	0.0526	-0.139	0.0671	0.519	Oxidative Stress Response, TGF-beta Signaling
IL17RB	-0.064	0.0957	-0.252	0.124	0.528	IL-17 Signaling
TRAF2	-0.0408	0.0613	-0.161	0.0794	0.53	NF-kappaB Signaling, NLR Signaling, RNA Sensing, TNF Signaling
STAT4	0.0864	0.13	-0.168	0.341	0.531	IL-2 Signaling, TH1 Differentiation
PLEK	0.0955	0.145	-0.189	0.38	0.536	Coagulation
XAF1	0.133	0.204	-0.267	0.534	0.538	Type I Interferon Signaling
IFITM2	-0.0907	0.144	-0.373	0.191	0.552	MAPK Signaling, Type I Interferon Signaling
MAP3K5	-0.0712	0.119	-0.305	0.163	0.573	Oxidative Stress Response, Proteotoxic Stress, TNF Signaling
KPNB1	0.0515	0.0877	-0.12	0.223	0.578	Interferon Response Genes, Myeloid Activation
HAVCR2	0.173	0.296	-0.406	0.753	0.579	IL-2 Signaling, Immune Exhaustion, Myeloid Activation, T-cell Costimulation
IRAK1	-0.0586	0.105	-0.264	0.147	0.597	IL-17 Signaling, NF-kappaB Signaling, TLR Signaling
HMGB1	-0.0327	0.0619	-0.154	0.0885	0.616	IL-1 Signaling, Mononuclear Cell Migration, Myeloid Activation, RNA Sensing, TLR Signaling
DDX58	0.0746	0.141	-0.202	0.351	0.616	DNA Sensing, Interferon Response Genes, NF-kappaB Signaling, RNA Sensing, Type I Interferon Signaling
APBB1IP	0.115	0.225	-0.326	0.557	0.626	Coagulation
UBA52	-0.0369	0.0735	-0.181	0.107	0.634	ALPK1 Signaling, BCR Signaling, DNA Sensing, Glycan Sensing, Interferon Response Genes, NF-kappaB Signaling, RNA Sensing, TCR Signaling, TGF-beta Signaling, TLR Signaling, TNF Signaling
LTC4S	0.134	0.28	-0.416	0.683	0.651	Leukotriene and Prostaglandin Inflammation
ADGRE5	0.071	0.155	-0.233	0.375	0.663	Myeloid Activation
MYD88	0.064	0.143	-0.217	0.345	0.671	DNA Sensing, NF-kappaB Signaling, NLR Signaling, TLR Signaling, Type I Interferon Signaling
TPP1	0.0342	0.0772	-0.117	0.185	0.673	Lysosome
PELI2	0.117	0.274	-0.42	0.654	0.684	IL-1 Signaling, TLR Signaling
RNF114	0.0668	0.172	-0.27	0.403	0.711	MHC Class I Antigen Presentation
CCL16	0.0623	0.166	-0.263	0.387	0.72	Chemokine Signaling, Mononuclear Cell Migration
MAFB	0.074	0.203	-0.323	0.471	0.728	Myeloid Inflammation
IFI27	0.102	0.281	-0.448	0.653	0.728	MAPK Signaling, Type I Interferon Signaling
C2	-0.0647	0.18	-0.417	0.288	0.731	Complement System
CCR1	-0.0921	0.258	-0.598	0.413	0.733	Chemokine Signaling, Mononuclear Cell Migration
DERL1	0.0101	0.0289	-0.0465	0.0667	0.739	Proteotoxic Stress
PLAT	-0.188	0.549	-1.26	0.888	0.743	Coagulation, Complement System
PPIA	0.0252	0.0736	-0.119	0.17	0.743	BCR Signaling, Coagulation, Myeloid Activation, Other Interleukin Signaling, Virus-Host Interaction
KLRK1	0.0952	0.293	-0.479	0.669	0.756	NK Activity
KLRB1	0.0681	0.227	-0.376	0.512	0.774	NK Activity
VRK3	0.0181	0.0611	-0.102	0.138	0.778	IL-17 Signaling, TLR Signaling
TNFRSF25	-0.0649	0.256	-0.567	0.438	0.809	NF-kappaB Signaling
SOCS1	0.0464	0.185	-0.315	0.408	0.81	MHC Class I Antigen Presentation, Other Interleukin Signaling, Type I Interferon Signaling, Type II Interferon Signaling
C3	-0.0614	0.254	-0.558	0.436	0.817	Complement System, Myeloid Activation
GNS	0.0106	0.0459	-0.0794	0.101	0.826	Lysosome, Myeloid Activation
TLR9	0.0809	0.414	-0.73	0.892	0.851	TLR Signaling
ITGAE	-0.0721	0.378	-0.813	0.669	0.855	Lymphocyte Trafficking
REL	0.0187	0.0993	-0.176	0.213	0.857	BCR Signaling, NF-kappaB Signaling
TNFSF9	-0.0605	0.336	-0.719	0.598	0.863	Immune Exhaustion, NF-kappaB Signaling, T-cell Costimulation
PTPN4	0.0135	0.0788	-0.141	0.168	0.869	IL-1 Signaling, TLR Signaling
TGFB1	-0.0274	0.184	-0.388	0.333	0.887	Mononuclear Cell Migration, Myeloid Activation, Other Interleukin Signaling, TGF-beta Signaling, TH17 Differentiation, TH9 Differentiation, Treg Differentiation
PRKCSH	-0.00731	0.0536	-0.112	0.0978	0.896	Proteotoxic Stress
HSP90AB1	0.0111	0.0817	-0.149	0.171	0.897	Inflammasomes, Myeloid Activation, NLR Signaling, Proteotoxic Stress, TH17 Differentiation
SOD2	-0.0137	0.111	-0.231	0.204	0.906	Other Interleukin Signaling, Oxidative Stress Response
PIK3C3	0.00956	0.0869	-0.161	0.18	0.916	Autophagy, Phagocytosis, TLR Signaling
ISG15	-0.0315	0.301	-0.622	0.559	0.92	Interferon Response Genes, RNA Sensing, Type I Interferon Signaling
FOXO1	0.00978	0.111	-0.208	0.228	0.933	Other Interleukin Signaling, Oxidative Stress Response, Treg Differentiation
ITLN1	0.0134	0.155	-0.291	0.318	0.934	Host Defense Peptides
PTGER2	0.00354	0.117	-0.225	0.232	0.977	Immune Exhaustion, Leukotriene and Prostaglandin Inflammation
TLN1	0.000779	0.0392	-0.0761	0.0777	0.985	Coagulation
