# Supplementary material for: Tauroursodeoxycholic Acid Inhibits Clostridioides difficile Toxin-Induced Apoptosis
Source: Infect Immun. 2022 Jul 7;90(8):e00153-22. doi: 10.1128/iai.00153-22 (PMC9387233; doi:10.1128/iai.00153-22)
Supplement: Supplemental file 3 — Table S4. Download iai.00153-22-s0003.xlsx, XLSX file, 0.01 MB [file iai.00153-22-s0003.xlsx]

## Sheet: Sheet1
Supplemental Table 4. Genes in biological process GO terms from Caco-2 cells treated with toxins relative to no toxins
Enrichment FDR	nGenes	Pathway Genes	Fold Enrichment	Pathway	Genes
7.20834e-36	97	4750	3.58091	Response to stress	CFLAR LAMP2 NOS2 IL32 FYN RB1CC1 PRDM1 CASP8 TNFRSF1A IFI35 DNAJA2 BCL3 WIPI1 NFATC3 RAB7A DNAJC10 TOLLIP PSEN1 HSP90AA1 ULK2 ITPR3 JAK2 MAPK1 XBP1 HMOX1 SAMHD1 RIPK2 IKBKB PLEKHA1 DDX5 PANX1 CBL PTPN6 ACVR1 IL1R1 ATF2 NFE2L2 FBXO6 ATF6 TGFB3 PTK2B CCRL2 PIK3CA CD244 IRF1 STAT5A BECN1 ATF4 LGALS3 RAF1 KRAS NT5E OS9 TANK TXN RIPK1 PARP9 FURIN ATP6V1B2 PAK1 ATG10 PRKCA MAPK13 ATP6V0D1 JAML CD3G IL6…
1.26616e-27	80	3847	3.64656	Immune system process	LAMP2 NOS2 IL32 FYN GAB2 PRDM1 CASP8 CTSA TNFRSF1A IFI35 BCL3 NFATC3 RAB7A TOLLIP PSEN1 HSP90AA1 JAK2 MAPK1 XBP1 HMOX1 CTSZ SAMHD1 RIPK2 IKBKB AHR PLEKHA1 RAB5C CBL PTPN6 SMAD5 CBLB IL1R1 NFE2L2 TGFB3 CYSTM1 PTK2B CCRL2 PIK3CA CD244 IRF1 BECN1 ATF4 CAP1 LGALS3 RAF1 KRAS TANK RIPK1 PARP9 FURIN PAK1 PRKCA JAML CD3G IL6R JAK1 CTSS DTX3L PRKCD CASP3 ANPEP STAT6 CRK CD3D STAT3 STAT2 TRAF6 RPS6KA3 JUN …
1.15455e-29	78	3363	4.06708	Cell surface receptor signaling pathway	CFLAR NOS2 IL32 FYN RB1CC1 GAB2 CASP8 NEO1 TNFRSF1A IFI35 BCL3 NFATC3 RAB7A TOLLIP PSEN1 HSP90AA1 JAK2 MAPK1 XBP1 HMOX1 SAMHD1 RIPK2 IKBKB PLEKHA1 RPS6KB1 DDX5 CBL PTPN6 SMAD5 CBLB ACVR1 IL1R1 TGFB3 PTK2B CCRL2 PIK3CA IRF1 STAT5A IL13RA1 LGALS3 RAF1 KRAS SORT1 NT5E TXN RIPK1 PARP9 FURIN ATP6V1B2 PAK1 ACSL1 PRKCA ATP6V0D1 CD3G IL6R JAK1 IL17RE DTX3L PRKCD CASP3 STAT6 CRK CD3D STAT3 STAT2 TRAF6 DDI…
8.15896e-22	57	2221	4.5003	Defense response	NOS2 IL32 FYN PRDM1 CASP8 TNFRSF1A IFI35 BCL3 NFATC3 RAB7A TOLLIP HSP90AA1 JAK2 HMOX1 SAMHD1 RIPK2 IKBKB PTPN6 ACVR1 IL1R1 NFE2L2 PTK2B CCRL2 CD244 IRF1 STAT5A BECN1 LGALS3 RAF1 KRAS NT5E RIPK1 PARP9 FURIN PAK1 MAPK13 CD3G IL6R JAK1 IL17RE DTX3L PRKCD STAT6 CRK STAT3 STAT2 TRAF6 SIGIRR LAMP1 ATG7 IRAK4 HLA-E NRAS IFNGR2 IKBKE CCL15 IRF7
1.26616e-27	46	965	8.35884	Cytokine-mediated signaling pathway	CFLAR NOS2 IL32 FYN GAB2 CASP8 TNFRSF1A IFI35 TOLLIP HSP90AA1 JAK2 HMOX1 SAMHD1 RIPK2 IKBKB CBL PTPN6 IL1R1 PTK2B CCRL2 PIK3CA IRF1 STAT5A IL13RA1 KRAS RIPK1 PARP9 ACSL1 IL6R JAK1 IL17RE PRKCD CASP3 STAT6 CRK STAT3 STAT2 TRAF6 SIGIRR IRAK4 MAP3K3 HLA-E IFNGR2 IKBKE CCL15 IRF7
