# Supplementary material for: Tauroursodeoxycholic Acid Inhibits Clostridioides difficile Toxin-Induced Apoptosis
Source: Infect Immun. 2022 Jul 7;90(8):e00153-22. doi: 10.1128/iai.00153-22 (PMC9387233; doi:10.1128/iai.00153-22)
Supplement: Supplemental file 4 — Table S5. Download iai.00153-22-s0004.xlsx, XLSX file, 0.04 MB [file iai.00153-22-s0004.xlsx]

## Sheet: Sheet1
Supplemental Table 5. Differentially expressed genes of Caco-2 cells treated with TUDCA relative to toxins
	Log2 fold change	std error (log2)	Lower confidence limit (log2)	Upper confidence limit (log2)	P-value	Gene.sets
NEU1	-0.153	0.0163	-0.185	-0.121	8.33e-05	Lysosome, Myeloid Activation
ACSL4	0.204	0.0234	0.158	0.25	0.000125	PPAR Signaling
MAP3K7	0.0827	0.00949	0.0641	0.101	0.000126	ALPK1 Signaling, BCR Signaling, Glycan Sensing, NF-kappaB Signaling, NLR Signaling, RNA Sensing, TCR Signaling, TLR Signaling, TNF Signaling, Type I Interferon Signaling
AGT	-0.212	0.0271	-0.265	-0.159	0.00023	Angiotensin System, NO Signaling
CTSA	-0.174	0.0225	-0.218	-0.13	0.000245	Angiotensin System, Lysosome, MHC Class II Antigen Presentation, Myeloid Activation
ACSL3	0.339	0.0504	0.24	0.437	0.000527	PPAR Signaling
MAF	-0.28	0.0435	-0.365	-0.195	0.000664	TH2 Differentiation
LGALS3	0.39	0.0606	0.271	0.508	0.000667	Mononuclear Cell Migration, Myeloid Activation
ATF4	0.147	0.0251	0.0977	0.196	0.0011	Oxidative Stress Response, Proteotoxic Stress, TNF Signaling
TNFRSF25	-0.584	0.104	-0.787	-0.381	0.00134	NF-kappaB Signaling
CCL15	-0.396	0.071	-0.535	-0.257	0.00141	Chemokine Signaling, Mononuclear Cell Migration
NPC2	-0.108	0.0194	-0.146	-0.07	0.00141	Lysosome, Myeloid Activation
CGAS	0.169	0.0304	0.109	0.229	0.00145	DNA Sensing
TPP1	-0.141	0.0258	-0.191	-0.0901	0.00158	Lysosome
PLEKHA1	0.172	0.0334	0.107	0.238	0.00208	Oxidative Stress Response
UBE2N	0.152	0.0304	0.0926	0.212	0.00243	Glycan Sensing, IL-1 Signaling, Interferon Response Genes, MHC Class I Antigen Presentation, TCR Signaling, TLR Signaling
SAMHD1	-0.241	0.0491	-0.337	-0.144	0.0027	Type I Interferon Signaling
ATP6V0D1	-0.177	0.0369	-0.25	-0.105	0.00298	Lysosome, Phagocytosis
VEGFA	0.304	0.0639	0.179	0.43	0.00312	Coagulation, HIF1A Signaling, NO Signaling, Other Interleukin Signaling, Tissue Stress
NAMPT	0.21	0.0451	0.122	0.298	0.00346	Myeloid Activation, NLR Signaling
IL12RB1	1.52	0.343	0.845	2.19	0.00446	JAK-STAT Signaling, Other Interleukin Signaling, TH1 Differentiation, TH17 Differentiation
YWHAQ	0.0466	0.0106	0.0258	0.0674	0.00463	Apoptosis
IFNAR1	0.122	0.0283	0.0667	0.178	0.00501	JAK-STAT Signaling, NLR Signaling, Type I Interferon Signaling
CCL16	-0.652	0.155	-0.956	-0.349	0.00561	Chemokine Signaling, Mononuclear Cell Migration
LAMP1	-0.189	0.0449	-0.277	-0.101	0.00563	Lysosome, Myeloid Activation, Phagocytosis
HLA-A	-0.17	0.0407	-0.25	-0.0902	0.00583	MHC Class I Antigen Presentation, Type I Interferon Signaling, Type II Interferon Signaling
AKT2	-0.105	0.0252	-0.154	-0.0556	0.00589	BCR Signaling, TCR Signaling, TNF Signaling
ACKR3	-0.521	0.129	-0.774	-0.267	0.00696	Chemokine Signaling
NGLY1	0.159	0.0396	0.0813	0.237	0.00701	Proteotoxic Stress
IL1R2	-0.336	0.0839	-0.5	-0.171	0.00714	IL-1 Signaling
RAB31	0.233	0.0608	0.114	0.352	0.00864	Myeloid Activation
DNAJC10	0.0613	0.0162	0.0295	0.093	0.00919	Proteotoxic Stress
HMOX1	-0.335	0.089	-0.509	-0.16	0.00941	HIF1A Signaling, Myeloid Activation, Other Interleukin Signaling, Oxidative Stress Response
TRAF2	-0.181	0.0482	-0.275	-0.0865	0.00945	NF-kappaB Signaling, NLR Signaling, RNA Sensing, TNF Signaling
IL13RA1	0.104	0.0276	0.0495	0.158	0.00951	JAK-STAT Signaling, Other Interleukin Signaling
FOS	1.02	0.274	0.487	1.56	0.00964	BCR Signaling, MAPK Signaling, TCR Signaling, TLR Signaling, TNF Signaling, Type I Interferon Signaling
IFITM1	-0.174	0.0477	-0.268	-0.0804	0.0108	BCR Signaling, MAPK Signaling, Type I Interferon Signaling
KDM6B	-0.275	0.0762	-0.424	-0.125	0.0113	Oxidative Stress Response
IRF3	-0.12	0.0334	-0.185	-0.0545	0.0115	DNA Sensing, Interferon Response Genes, NLR Signaling, RNA Sensing, TLR Signaling, Type I Interferon Signaling, Type II Interferon Signaling
RELB	0.431	0.12	0.195	0.666	0.0115	Glycan Sensing, Myeloid Activation, NF-kappaB Signaling
MARCKS	-0.0744	0.0209	-0.115	-0.0333	0.012	Phagocytosis
IFNGR2	0.0757	0.0214	0.0337	0.118	0.0123	HIF1A Signaling, JAK-STAT Signaling, Myeloid Activation, TH1 Differentiation, Type II Interferon Signaling
HERC5	0.658	0.188	0.289	1.03	0.0128	Interferon Response Genes, MHC Class I Antigen Presentation, RNA Sensing
IL17RA	-0.166	0.048	-0.26	-0.0714	0.0137	IL-17 Signaling
TRAM1	0.108	0.0316	0.0456	0.17	0.0145	Proteotoxic Stress
BNIP3	0.201	0.0593	0.0847	0.317	0.0147	Oxidative Stress Response
AIF1	0.303	0.0911	0.125	0.482	0.0158	Mononuclear Cell Migration, Myeloid Activation, Oxidative Stress Response
ACVR1	0.133	0.0409	0.0523	0.213	0.0177	TGF-beta Signaling
MAPK1	0.0714	0.0222	0.028	0.115	0.0181	BCR Signaling, MAPK Signaling, Mononuclear Cell Migration, Myeloid Activation, NLR Signaling, TCR Signaling, TGF-beta Signaling, TLR Signaling, TNF Signaling
SLC2A3	0.247	0.0769	0.0961	0.398	0.0184	Myeloid Activation
TCIRG1	-0.386	0.121	-0.622	-0.149	0.0187	Lysosome, Myeloid Activation, Phagocytosis
CD3G	-0.13	0.0413	-0.211	-0.049	0.0199	Phagocytosis, TCR Signaling
C3	0.469	0.153	0.169	0.769	0.0222	Complement System, Myeloid Activation
STRAP	0.0953	0.0316	0.0333	0.157	0.0235	TGF-beta Signaling
RB1CC1	0.174	0.0595	0.0572	0.291	0.0266	Autophagy
CCL28	0.181	0.0618	0.0594	0.302	0.0266	Chemokine Signaling
IRF1	0.19	0.0653	0.062	0.318	0.027	TNF Signaling, Type I Interferon Signaling, Type II Interferon Signaling
GSTM4	-0.342	0.118	-0.572	-0.111	0.0272	Leukotriene and Prostaglandin Inflammation
PSAP	-0.117	0.0409	-0.197	-0.037	0.0286	Coagulation, Lysosome, Myeloid Activation
ACOX1	0.0706	0.0248	0.022	0.119	0.0291	PPAR Signaling
RAB7A	0.0409	0.0145	0.0125	0.0694	0.0304	MHC Class II Antigen Presentation, Myeloid Activation, Phagocytosis
IL2RG	0.379	0.135	0.114	0.644	0.0312	IL-2 Signaling, JAK-STAT Signaling, TH17 Differentiation, TH2 Differentiation
MAVS	-0.196	0.0705	-0.334	-0.0581	0.0318	DNA Sensing, NLR Signaling, RNA Sensing, Type I Interferon Signaling
VAMP3	0.158	0.0579	0.0444	0.271	0.0343	MHC Class I Antigen Presentation, Myeloid Activation, Phagocytosis
CCR1	-0.756	0.28	-1.3	-0.208	0.0353	Chemokine Signaling, Mononuclear Cell Migration
C1QBP	0.0987	0.0368	0.0266	0.171	0.0363	Apoptosis, Coagulation
PARP1	-0.0999	0.0373	-0.173	-0.0268	0.0367	Apoptosis, NF-kappaB Signaling, Oxidative Stress Response, TGF-beta Signaling
KRAS	0.0811	0.0308	0.0208	0.141	0.0387	BCR Signaling, TCR Signaling
CCL20	0.604	0.23	0.153	1.06	0.0394	Chemokine Signaling, Mononuclear Cell Migration, TNF Signaling
PLAT	-0.471	0.18	-0.823	-0.118	0.0397	Coagulation, Complement System
APOL6	0.245	0.0935	0.0614	0.428	0.0398	Interferon Response Genes
MAPK9	0.0582	0.0223	0.0145	0.102	0.04	MAPK Signaling, NLR Signaling, RNA Sensing, TCR Signaling, TLR Signaling, TNF Signaling
MYC	0.34	0.131	0.0845	0.596	0.0403	Other Interleukin Signaling, TGF-beta Signaling
CASP8	0.145	0.058	0.0314	0.259	0.0464	Apoptosis, Glycan Sensing, NLR Signaling, RNA Sensing, TLR Signaling, TNF Signaling
ANPEP	-0.241	0.0968	-0.431	-0.0512	0.0472	Angiotensin System, Myeloid Activation
ULK1	-0.122	0.0491	-0.218	-0.0259	0.0473	Autophagy
SEM1	0.157	0.0635	0.033	0.282	0.0478	BCR Signaling, Glycan Sensing, NF-kappaB Signaling, TCR Signaling
CCR8	-0.858	0.351	-1.55	-0.171	0.05	Chemokine Signaling
NDUFS8	-0.13	0.055	-0.238	-0.0225	0.0555	Oxidative Stress Response
MAP2K2	-0.125	0.0529	-0.229	-0.0215	0.0558	BCR Signaling, MAPK Signaling, TCR Signaling, TLR Signaling
RHOG	0.171	0.0724	0.0291	0.313	0.0562	Coagulation, Myeloid Activation
CD276	-0.176	0.0745	-0.322	-0.0299	0.0562	T-cell Costimulation
IKBKE	-0.51	0.221	-0.943	-0.0772	0.0603	DNA Sensing, NLR Signaling, RNA Sensing, TLR Signaling, Type I Interferon Signaling
HAVCR2	-0.64	0.279	-1.19	-0.0936	0.0615	IL-2 Signaling, Immune Exhaustion, Myeloid Activation, T-cell Costimulation
PRCP	-0.0943	0.0411	-0.175	-0.0137	0.0617	Angiotensin System, Coagulation, Myeloid Activation
PAK1	0.141	0.0629	0.0175	0.264	0.0665	Chemokine Signaling, Glycan Sensing, TCR Signaling
SOD2	-0.122	0.0547	-0.229	-0.0149	0.067	Other Interleukin Signaling, Oxidative Stress Response
ACSL1	-0.0847	0.0382	-0.16	-0.00982	0.0685	PPAR Signaling
PSMB10	0.235	0.106	0.0271	0.442	0.0686	BCR Signaling, Glycan Sensing, MHC Class I Antigen Presentation, NF-kappaB Signaling, TCR Signaling
KPNB1	0.135	0.0612	0.0153	0.255	0.0691	Interferon Response Genes, Myeloid Activation
PFKFB3	0.19	0.086	0.021	0.358	0.0697	HIF1A Signaling
ATM	0.0583	0.0266	0.00612	0.11	0.0711	Apoptosis, Myeloid Activation, NF-kappaB Signaling
ERN1	0.165	0.0756	0.0167	0.313	0.0719	Apoptosis, Proteotoxic Stress
IL36G	-0.136	0.0627	-0.259	-0.0134	0.0727	IL-1 Signaling
TIFA	0.169	0.078	0.0166	0.322	0.0728	ALPK1 Signaling
BST2	-0.137	0.0634	-0.262	-0.013	0.0735	MAPK Signaling, Myeloid Activation, Type I Interferon Signaling
TXN	-0.0286	0.0132	-0.0546	-0.00268	0.0738	Inflammasomes, NLR Signaling, Oxidative Stress Response
TYK2	-0.148	0.069	-0.283	-0.013	0.0753	IL-6 Signaling, NLR Signaling, TH1 Differentiation, TH17 Differentiation, Treg Differentiation, Type I Interferon Signaling, Type III Interferon Signaling
DDAH2	-0.0584	0.0274	-0.112	-0.00474	0.0769	NO Signaling
LCP1	0.0746	0.0351	0.00577	0.143	0.0778	Other Interleukin Signaling
NRAS	0.0471	0.0222	0.00364	0.0906	0.0778	BCR Signaling, Glycan Sensing, Myeloid Activation, TCR Signaling
IL6ST	0.0672	0.0317	0.00514	0.129	0.078	IL-6 Signaling, JAK-STAT Signaling, TH17 Differentiation
PTPN6	-0.0992	0.047	-0.191	-0.00699	0.0795	BCR Signaling, IL-1 Signaling, Myeloid Activation, NK Activity, TCR Signaling, Type I Interferon Signaling, Type II Interferon Signaling
SELENOS	-0.176	0.0837	-0.34	-0.0123	0.0797	Oxidative Stress Response, Proteotoxic Stress
MIF	-0.123	0.0584	-0.238	-0.00855	0.0798	Myeloid Activation, Other Interleukin Signaling
TNFRSF10B	0.135	0.0639	0.00932	0.26	0.0798	Apoptosis, Cytotoxicity
ATG13	-0.0683	0.0327	-0.132	-0.00414	0.082	Autophagy
EPHX2	-0.13	0.0631	-0.254	-0.00661	0.0845	Leukotriene and Prostaglandin Inflammation
CXCL2	-0.345	0.17	-0.678	-0.0116	0.0889	Chemokine Signaling, NF-kappaB Signaling, NLR Signaling, TNF Signaling
TNFSF4	0.284	0.141	0.00743	0.562	0.0908	NF-kappaB Signaling, T-cell Costimulation
ATG12	0.0573	0.0287	0.00111	0.114	0.0926	Autophagy, NLR Signaling, RNA Sensing
PRKCD	0.0986	0.0495	0.00164	0.196	0.0933	Chemokine Signaling, Glycan Sensing, Myeloid Activation, NLR Signaling, Type II Interferon Signaling
CREBBP	-0.188	0.0965	-0.378	0.000774	0.0988	DNA Sensing, Glycan Sensing, HIF1A Signaling, RNA Sensing, TGF-beta Signaling
BCL2L1	-0.0946	0.0488	-0.19	0.00102	0.101	Apoptosis, Inflammasomes, JAK-STAT Signaling, NF-kappaB Signaling, NLR Signaling, Other Interleukin Signaling
TBK1	0.146	0.0753	-0.00178	0.294	0.101	DNA Sensing, IL-1 Signaling, NLR Signaling, RNA Sensing, TLR Signaling, Type I Interferon Signaling
SMAD4	-0.104	0.0538	-0.21	0.0014	0.101	TGF-beta Signaling, TH17 Differentiation, Treg Differentiation
NOX1	0.673	0.351	-0.0141	1.36	0.103	Oxidative Stress Response
BCR	-0.0867	0.0465	-0.178	0.00449	0.112	Myeloid Activation
HLA-DRA	0.441	0.238	-0.0253	0.907	0.113	MHC Class II Antigen Presentation, TCR Signaling, Type II Interferon Signaling
OS9	-0.0488	0.0264	-0.1	0.00282	0.113	Proteotoxic Stress
NAE1	0.0664	0.0362	-0.00444	0.137	0.116	Proteotoxic Stress
LANCL1	-0.0988	0.0544	-0.205	0.00775	0.119	Oxidative Stress Response
RBPJ	0.104	0.0576	-0.0093	0.217	0.122	Myeloid Activation, TH1 Differentiation
MTOR	-0.181	0.101	-0.38	0.0166	0.123	Autophagy, HIF1A Signaling, TH17 Differentiation
IL17RE	-0.111	0.0617	-0.232	0.0104	0.123	IL-17 Signaling
DYSF	-0.0685	0.0383	-0.144	0.00653	0.124	Myeloid Activation
MAP3K1	0.12	0.0672	-0.0119	0.251	0.125	MAPK Signaling, Myeloid Inflammation, RNA Sensing, TLR Signaling
CASP10	-0.236	0.133	-0.496	0.0237	0.125	Apoptosis, RNA Sensing, TNF Signaling
HSP90AA1	0.0877	0.0493	-0.00896	0.184	0.126	Myeloid Activation, NLR Signaling, Other Interleukin Signaling, Proteotoxic Stress, TH17 Differentiation
HLA-DPB1	0.457	0.258	-0.0486	0.962	0.127	MHC Class II Antigen Presentation, TCR Signaling, Type II Interferon Signaling
PLCG1	-0.0671	0.0384	-0.142	0.00814	0.131	HIF1A Signaling, Interferon Response Genes, NF-kappaB Signaling, NK Activity, TCR Signaling
DERL1	0.0391	0.0224	-0.00479	0.083	0.131	Proteotoxic Stress
SMAD5	0.105	0.0602	-0.0135	0.222	0.133	TGF-beta Signaling
HSP90B1	0.0396	0.0228	-0.00511	0.0843	0.133	Other Interleukin Signaling, Proteotoxic Stress, TLR Signaling
NFE2L2	0.0935	0.0539	-0.0121	0.199	0.133	Oxidative Stress Response, Proteotoxic Stress
CSF1	-0.369	0.214	-0.789	0.0498	0.135	Mononuclear Cell Migration, Myeloid Activation, Other Interleukin Signaling, TNF Signaling
BECN1	0.0752	0.0437	-0.0104	0.161	0.136	Autophagy
TCN2	-0.125	0.073	-0.269	0.0176	0.136	Myeloid Inflammation
TAB1	-0.0629	0.0368	-0.135	0.00918	0.138	ALPK1 Signaling, Glycan Sensing, IL-17 Signaling, NF-kappaB Signaling, NLR Signaling, TLR Signaling, TNF Signaling
RBCK1	0.227	0.133	-0.0341	0.488	0.139	MHC Class I Antigen Presentation, NLR Signaling, TNF Signaling
RAF1	-0.106	0.0625	-0.228	0.0164	0.14	BCR Signaling, Glycan Sensing, MAPK Signaling, TCR Signaling
TRAF6	0.116	0.0687	-0.0186	0.251	0.142	ALPK1 Signaling, Glycan Sensing, Myeloid Activation, NF-kappaB Signaling, NLR Signaling, RNA Sensing, TCR Signaling, TLR Signaling, Type I Interferon Signaling
TOLLIP	-0.065	0.0386	-0.141	0.0108	0.144	IL-1 Signaling, Myeloid Activation, TLR Signaling
XAF1	0.497	0.296	-0.0837	1.08	0.144	Type I Interferon Signaling
RPS6KA1	0.133	0.0798	-0.0237	0.289	0.147	IL-17 Signaling, MAPK Signaling, TLR Signaling
IL10RB	-0.169	0.102	-0.369	0.0308	0.148	JAK-STAT Signaling, Other Interleukin Signaling, Treg Differentiation, Type III Interferon Signaling
PSTPIP1	0.778	0.477	-0.157	1.71	0.154	Inflammasomes, NLR Signaling
PPIA	-0.0383	0.0237	-0.0848	0.0081	0.157	BCR Signaling, Coagulation, Myeloid Activation, Other Interleukin Signaling, Virus-Host Interaction
RPS6KB1	0.173	0.107	-0.0375	0.384	0.158	HIF1A Signaling, Phagocytosis, TGF-beta Signaling
JAK1	-0.0577	0.0359	-0.128	0.0126	0.159	IL-2 Signaling, IL-6 Signaling, Interferon Response Genes, NLR Signaling, TH1 Differentiation, TH17 Differentiation, Treg Differentiation, Type I Interferon Signaling, Type II Interferon Signaling, Type III Interferon Signaling
JUN	0.0637	0.0397	-0.0141	0.142	0.16	BCR Signaling, MAPK Signaling, Myeloid Activation, NLR Signaling, TCR Signaling, TLR Signaling, TNF Signaling, Type I Interferon Signaling
IL1RN	1.04	0.645	-0.23	2.3	0.16	IL-1 Signaling
ADGRE5	-0.212	0.133	-0.473	0.0479	0.161	Myeloid Activation
ICAM3	0.139	0.0866	-0.0313	0.308	0.161	Glycan Sensing, Lymphocyte Trafficking
CD59	-0.0602	0.0382	-0.135	0.0148	0.167	Complement System, Myeloid Activation
DDOST	-0.0507	0.0323	-0.114	0.0126	0.168	Myeloid Activation, Proteotoxic Stress
STAT6	-0.193	0.123	-0.435	0.0485	0.168	DNA Sensing, Other Interleukin Signaling, TH2 Differentiation, TH9 Differentiation
IL27RA	-0.175	0.114	-0.398	0.0481	0.175	JAK-STAT Signaling, Other Interleukin Signaling
IL18BP	-0.425	0.277	-0.968	0.117	0.175	IL-1 Signaling, Oxidative Stress Response
IL22RA1	0.21	0.137	-0.0589	0.479	0.177	JAK-STAT Signaling, Other Interleukin Signaling
IL1B	0.186	0.121	-0.0521	0.423	0.177	DNA Sensing, Glycan Sensing, IL-1 Signaling, Inflammasomes, NF-kappaB Signaling, NLR Signaling, TH17 Differentiation, TNF Signaling
IFNAR2	0.138	0.0903	-0.039	0.315	0.177	JAK-STAT Signaling, NLR Signaling, Type I Interferon Signaling
JAML	0.11	0.0719	-0.0311	0.251	0.178	Mononuclear Cell Migration
ADAR	-0.0684	0.0455	-0.158	0.0207	0.183	DNA Sensing, Type I Interferon Signaling
TCF7	0.208	0.138	-0.0635	0.479	0.184	TCR Signaling
DIABLO	0.113	0.0753	-0.0347	0.26	0.185	Apoptosis, Oxidative Stress Response
EVL	0.562	0.376	-0.176	1.3	0.186	TCR Signaling
HMGB1	-0.0561	0.0381	-0.131	0.0186	0.192	IL-1 Signaling, Mononuclear Cell Migration, Myeloid Activation, RNA Sensing, TLR Signaling
TANK	0.0725	0.0494	-0.0244	0.169	0.193	NLR Signaling, RNA Sensing, TLR Signaling
IFI35	-0.149	0.102	-0.349	0.0513	0.195	Type I Interferon Signaling
SP1	-0.0886	0.0609	-0.208	0.0308	0.196	Oxidative Stress Response, TGF-beta Signaling
CDK4	-0.0367	0.0254	-0.0864	0.0131	0.199	TCR Signaling
CD27	0.519	0.362	-0.189	1.23	0.201	Immune Memory, NF-kappaB Signaling, T-cell Costimulation
TRIM56	0.315	0.219	-0.115	0.745	0.201	DNA Sensing
ARRB2	-0.118	0.0828	-0.28	0.0444	0.204	Chemokine Signaling, Coagulation
PYCARD	0.723	0.509	-0.274	1.72	0.205	DNA Sensing, Glycan Sensing, Inflammasomes, Myeloid Activation, NLR Signaling
ATG4A	-0.128	0.0901	-0.304	0.0489	0.206	Autophagy
BCL3	0.173	0.124	-0.0706	0.417	0.213	TNF Signaling
LTC4S	-0.209	0.152	-0.506	0.0886	0.218	Leukotriene and Prostaglandin Inflammation
TRIM25	-0.191	0.14	-0.466	0.0839	0.222	Interferon Response Genes, NF-kappaB Signaling, RNA Sensing, Type II Interferon Signaling
ICOSLG	0.145	0.109	-0.0687	0.359	0.232	T-cell Costimulation
HSP90AB1	0.0267	0.0202	-0.0128	0.0663	0.233	Inflammasomes, Myeloid Activation, NLR Signaling, Proteotoxic Stress, TH17 Differentiation
GADD45B	0.127	0.0959	-0.0608	0.315	0.233	Apoptosis, NF-kappaB Signaling
CUL1	0.082	0.062	-0.0397	0.204	0.235	BCR Signaling, Glycan Sensing, NF-kappaB Signaling, TCR Signaling, TGF-beta Signaling, TLR Signaling
ENTPD1	0.128	0.0977	-0.0638	0.319	0.239	Myeloid Inflammation
IL17RC	-0.131	0.101	-0.329	0.0667	0.241	IL-17 Signaling
CD68	0.132	0.102	-0.0672	0.331	0.241	Lysosome, Myeloid Activation
PECAM1	-0.225	0.173	-0.564	0.115	0.243	Coagulation, Lymphocyte Trafficking, Mononuclear Cell Migration, Myeloid Activation
TXNIP	0.101	0.0781	-0.0521	0.254	0.244	Inflammasomes, NLR Signaling, Oxidative Stress Response
MAPK14	0.0533	0.0413	-0.0278	0.134	0.245	MAPK Signaling, Mononuclear Cell Migration, Myeloid Activation, NLR Signaling, RNA Sensing, TCR Signaling, TH17 Differentiation, TLR Signaling, TNF Signaling, Type I Interferon Signaling
TIGIT	0.462	0.36	-0.243	1.17	0.246	Immune Exhaustion, T-cell Costimulation
GPX7	-0.0803	0.0629	-0.204	0.0429	0.249	Oxidative Stress Response
SIGIRR	-0.0743	0.0591	-0.19	0.0415	0.256	IL-1 Signaling, TLR Signaling
IL1A	0.256	0.206	-0.148	0.659	0.26	IL-1 Signaling
CD81	-0.0384	0.0311	-0.0994	0.0225	0.262	BCR Signaling, Complement System, Virus-Host Interaction
PLG	0.316	0.256	-0.186	0.819	0.264	Coagulation, Complement System, Mononuclear Cell Migration, Virus-Host Interaction
XBP1	0.0399	0.0324	-0.0236	0.103	0.264	Oxidative Stress Response, Proteotoxic Stress
TLN1	-0.0411	0.0334	-0.107	0.0244	0.265	Coagulation
NOD2	0.171	0.14	-0.103	0.446	0.267	IL-1 Signaling, IL-17 Signaling, NLR Signaling, TLR Signaling, TNF Signaling
NFKB1	0.185	0.151	-0.111	0.48	0.267	BCR Signaling, DNA Sensing, Glycan Sensing, Inflammasomes, Myeloid Activation, NF-kappaB Signaling, NLR Signaling, RNA Sensing, TCR Signaling, TH1 Differentiation, TLR Signaling, TNF Signaling, Type I Interferon Signaling
SORT1	-0.0783	0.0651	-0.206	0.0493	0.274	Lysosome
MVP	-0.155	0.13	-0.409	0.0991	0.277	Myeloid Activation
NFATC3	-0.0596	0.0501	-0.158	0.0385	0.279	BCR Signaling, Glycan Sensing, TCR Signaling
ULK2	-0.243	0.204	-0.643	0.158	0.28	Autophagy
RACK1	-0.0717	0.0603	-0.19	0.0466	0.28	Oxidative Stress Response, TNF Signaling
ATG3	0.0212	0.0179	-0.0139	0.0563	0.281	Autophagy
APEX1	0.0334	0.0282	-0.022	0.0887	0.282	Oxidative Stress Response
TGFB2	-0.0982	0.0836	-0.262	0.0657	0.285	Coagulation, TGF-beta Signaling
CTSZ	0.0483	0.0412	-0.0324	0.129	0.285	Apoptosis, Lysosome, Myeloid Activation
RELA	0.0894	0.0765	-0.0605	0.239	0.287	BCR Signaling, DNA Sensing, Glycan Sensing, Inflammasomes, NF-kappaB Signaling, NLR Signaling, RNA Sensing, TCR Signaling, TH1 Differentiation, TH9 Differentiation, TLR Signaling, TNF Signaling
AKT1	-0.09	0.0773	-0.241	0.0614	0.288	BCR Signaling, TCR Signaling, TNF Signaling
LTBR	-0.127	0.109	-0.342	0.087	0.289	HIF1A Signaling, Myeloid Activation, NF-kappaB Signaling
AKT3	0.101	0.0869	-0.0693	0.271	0.289	BCR Signaling, TCR Signaling, TNF Signaling
IKBKB	-0.154	0.133	-0.414	0.106	0.289	BCR Signaling, DNA Sensing, Glycan Sensing, NF-kappaB Signaling, NLR Signaling, RNA Sensing, TCR Signaling, TLR Signaling, TNF Signaling, Type I Interferon Signaling
CXCL16	0.142	0.122	-0.098	0.381	0.291	Chemokine Signaling
PELI2	-0.336	0.292	-0.908	0.235	0.293	IL-1 Signaling, TLR Signaling
LAT	0.424	0.368	-0.297	1.15	0.293	Myeloid Activation, NF-kappaB Signaling, NK Activity, TCR Signaling
FOXO1	0.106	0.0924	-0.0747	0.287	0.294	Other Interleukin Signaling, Oxidative Stress Response, Treg Differentiation
VRK3	-0.0281	0.0246	-0.0762	0.0201	0.297	IL-17 Signaling, TLR Signaling
PIK3CA	0.0696	0.0614	-0.0507	0.19	0.3	BCR Signaling, TCR Signaling, TNF Signaling
SOCS3	0.231	0.204	-0.168	0.631	0.3	IL-6 Signaling, MHC Class I Antigen Presentation, TNF Signaling, Type I Interferon Signaling, Type II Interferon Signaling
THBS1	-0.141	0.126	-0.387	0.105	0.305	Coagulation, Mononuclear Cell Migration, Myeloid Activation, NO Signaling, TGF-beta Signaling
REL	0.0818	0.0736	-0.0624	0.226	0.309	BCR Signaling, NF-kappaB Signaling
RNF114	-0.0634	0.0573	-0.176	0.0489	0.311	MHC Class I Antigen Presentation
IL23A	0.472	0.431	-0.372	1.32	0.315	JAK-STAT Signaling, Other Interleukin Signaling, TH17 Differentiation
FURIN	-0.0675	0.0617	-0.189	0.0535	0.316	TGF-beta Signaling, Virus-Host Interaction
CTSL	0.0445	0.0412	-0.0363	0.125	0.322	Apoptosis, Lysosome, MHC Class I Antigen Presentation, MHC Class II Antigen Presentation, TLR Signaling
ATF6	0.0514	0.0477	-0.0421	0.145	0.322	Proteotoxic Stress
CXCR4	-0.137	0.128	-0.388	0.114	0.325	Chemokine Signaling, Lymphocyte Trafficking, Virus-Host Interaction
ALOX5AP	-0.209	0.196	-0.593	0.174	0.326	Leukotriene and Prostaglandin Inflammation, Myeloid Inflammation
ATG7	-0.0464	0.0436	-0.132	0.039	0.327	Autophagy, MHC Class I Antigen Presentation, Myeloid Activation
OAS1	0.255	0.241	-0.217	0.726	0.331	Interferon Response Genes, NLR Signaling, Type I Interferon Signaling, Type II Interferon Signaling
GBA	-0.0605	0.0575	-0.173	0.0523	0.333	Lysosome, Oxidative Stress Response
EIF2AK3	0.0411	0.0391	-0.0355	0.118	0.334	Apoptosis, Proteotoxic Stress
SERPINA1	0.0438	0.0418	-0.0381	0.126	0.335	Coagulation, Complement System, Myeloid Activation
C2	-0.152	0.145	-0.436	0.132	0.336	Complement System
NFKB2	0.0796	0.0763	-0.07	0.229	0.337	DNA Sensing, Glycan Sensing, Inflammasomes, NF-kappaB Signaling, RNA Sensing, TLR Signaling
TNFSF9	0.402	0.392	-0.367	1.17	0.345	Immune Exhaustion, NF-kappaB Signaling, T-cell Costimulation
ITGAX	0.617	0.603	-0.565	1.8	0.346	Complement System, Myeloid Activation, Other Interleukin Signaling
PLCG2	0.128	0.126	-0.119	0.376	0.349	BCR Signaling, Glycan Sensing, NF-kappaB Signaling, NK Activity, TCR Signaling, TLR Signaling
F5	-0.15	0.149	-0.441	0.142	0.353	Coagulation, Complement System
IL32	0.101	0.101	-0.0972	0.299	0.356	Other Interleukin Signaling
EGLN1	0.096	0.0962	-0.0925	0.285	0.357	HIF1A Signaling, Oxidative Stress Response
IL1R1	-0.0654	0.0657	-0.194	0.0634	0.358	IL-1 Signaling, NF-kappaB Signaling, TH17 Differentiation
DHX58	0.267	0.271	-0.264	0.798	0.362	RNA Sensing
NOTCH1	0.131	0.133	-0.13	0.392	0.363	TH2 Differentiation
LDHB	0.0117	0.012	-0.0117	0.0351	0.366	HIF1A Signaling
PTGER2	-0.109	0.114	-0.333	0.114	0.375	Immune Exhaustion, Leukotriene and Prostaglandin Inflammation
ATP6V1B2	0.0304	0.0319	-0.0321	0.0928	0.377	Phagocytosis
LYN	0.0971	0.102	-0.103	0.297	0.377	BCR Signaling, Glycan Sensing, Mononuclear Cell Migration, Myeloid Activation, NF-kappaB Signaling
HLA-C	-0.138	0.145	-0.422	0.147	0.38	MHC Class I Antigen Presentation, Myeloid Activation, Type I Interferon Signaling, Type II Interferon Signaling
CTSS	0.163	0.174	-0.178	0.505	0.384	Apoptosis, Lysosome, MHC Class I Antigen Presentation, MHC Class II Antigen Presentation, Myeloid Activation, TLR Signaling
IFITM3	-0.0987	0.106	-0.307	0.11	0.39	MAPK Signaling, Type I Interferon Signaling
TMPRSS2	-0.0479	0.0518	-0.149	0.0537	0.391	Virus-Host Interaction
RAB5C	-0.0455	0.0496	-0.143	0.0518	0.395	Myeloid Activation, Phagocytosis
MAP2K4	0.0313	0.0343	-0.036	0.0987	0.397	IL-1 Signaling, IL-17 Signaling, MAPK Signaling, Myeloid Inflammation, TLR Signaling, TNF Signaling
RNASEL	-0.112	0.123	-0.354	0.13	0.4	Interferon Response Genes, NLR Signaling, Type I Interferon Signaling
GNS	-0.0305	0.0337	-0.0965	0.0355	0.4	Lysosome, Myeloid Activation
WIPI1	0.0896	0.099	-0.105	0.284	0.401	Autophagy
TAB2	-0.0581	0.0644	-0.184	0.0682	0.402	ALPK1 Signaling, Glycan Sensing, NF-kappaB Signaling, NLR Signaling, TCR Signaling, TLR Signaling, TNF Signaling
DDX58	0.137	0.152	-0.161	0.436	0.402	DNA Sensing, Interferon Response Genes, NF-kappaB Signaling, RNA Sensing, Type I Interferon Signaling
DTX3L	0.0688	0.0779	-0.0839	0.222	0.411	MHC Class I Antigen Presentation
MCL1	0.0418	0.0475	-0.0513	0.135	0.413	Other Interleukin Signaling, Oxidative Stress Response
PTK2B	-0.0519	0.0592	-0.168	0.0642	0.415	Chemokine Signaling, IL-2 Signaling, Lymphocyte Trafficking, NK Activity
SUGT1	0.0727	0.0835	-0.0909	0.236	0.417	Inflammasomes, NLR Signaling
GLB1	-0.051	0.0588	-0.166	0.0642	0.419	Lysosome, Myeloid Activation
TGFB3	-0.107	0.124	-0.349	0.135	0.421	Coagulation, TGF-beta Signaling
LAMP2	-0.0232	0.028	-0.0781	0.0316	0.438	Coagulation, Lysosome, Myeloid Activation, Phagocytosis
EIF2AK2	0.0474	0.057	-0.0644	0.159	0.438	Interferon Response Genes, Proteotoxic Stress, Type I Interferon Signaling
CFLAR	0.0307	0.0371	-0.0421	0.104	0.44	NF-kappaB Signaling, Oxidative Stress Response, TNF Signaling
RIPK2	0.0341	0.0415	-0.0473	0.115	0.443	IL-1 Signaling, NLR Signaling, TCR Signaling, TLR Signaling
CCNC	-0.0278	0.034	-0.0945	0.0388	0.444	TGF-beta Signaling
HLA-DPA1	-0.141	0.175	-0.484	0.201	0.449	MHC Class II Antigen Presentation, TCR Signaling, Type II Interferon Signaling
VWF	0.198	0.245	-0.282	0.678	0.449	Coagulation, Complement System
MLKL	-0.174	0.215	-0.595	0.248	0.45	TNF Signaling
CASP3	-0.0198	0.0245	-0.0679	0.0283	0.45	Apoptosis, Cytotoxicity, Immune Exhaustion, Other Interleukin Signaling, TNF Signaling
LITAF	-0.0708	0.0879	-0.243	0.101	0.451	Lysosome
KLRK1	0.214	0.266	-0.309	0.736	0.453	NK Activity
CARD17	0.391	0.493	-0.574	1.36	0.458	NLR Signaling
IFIT2	0.185	0.233	-0.272	0.642	0.458	Type I Interferon Signaling
CBL	-0.0468	0.06	-0.164	0.0707	0.465	IL-6 Signaling, Myeloid Activation, TGF-beta Signaling
SCARB2	0.0576	0.0741	-0.0877	0.203	0.467	Lysosome
ITLN1	0.104	0.133	-0.158	0.365	0.467	Host Defense Peptides
TMEM140	-0.183	0.236	-0.645	0.279	0.467	Interferon Response Genes
LTA4H	0.0256	0.0331	-0.0393	0.0904	0.469	Leukotriene and Prostaglandin Inflammation, Myeloid Activation
C5	0.1	0.13	-0.155	0.355	0.471	Complement System
TAP2	0.355	0.468	-0.562	1.27	0.476	MHC Class I Antigen Presentation, Phagocytosis
IL1RAP	-0.165	0.219	-0.594	0.265	0.481	TH17 Differentiation
TRAF3	-0.0457	0.0614	-0.166	0.0747	0.485	Inflammasomes, NF-kappaB Signaling, NLR Signaling, RNA Sensing, TLR Signaling, TNF Signaling, Type I Interferon Signaling
STAT4	-0.138	0.186	-0.502	0.226	0.486	IL-2 Signaling, TH1 Differentiation
FYN	-0.0353	0.0478	-0.129	0.0584	0.488	BCR Signaling, Glycan Sensing, NK Activity, Other Interleukin Signaling, TCR Signaling
IRAK4	-0.0473	0.0642	-0.173	0.0785	0.489	NF-kappaB Signaling, NLR Signaling, TLR Signaling
CCL14	-0.251	0.342	-0.921	0.42	0.491	Chemokine Signaling, Mononuclear Cell Migration
MAP2K3	0.0279	0.0383	-0.0472	0.103	0.494	IL-17 Signaling, MAPK Signaling, Myeloid Inflammation, TLR Signaling, TNF Signaling
PDHB	0.0184	0.0253	-0.0313	0.068	0.496	HIF1A Signaling
ITGB2	-0.31	0.43	-1.15	0.533	0.498	Complement System, Lymphocyte Trafficking, Myeloid Activation, NK Activity, Other Interleukin Signaling, TLR Signaling
PLAUR	0.358	0.503	-0.628	1.34	0.504	Coagulation, Complement System, Myeloid Activation
MAPK8	-0.018	0.0254	-0.0679	0.0318	0.505	IL-1 Signaling, MAPK Signaling, NLR Signaling, RNA Sensing, TCR Signaling, TLR Signaling, TNF Signaling, Type I Interferon Signaling
IL17RB	0.0895	0.126	-0.158	0.337	0.505	IL-17 Signaling
MME	-0.129	0.182	-0.485	0.227	0.506	Angiotensin System, Myeloid Activation
MYD88	-0.121	0.172	-0.457	0.215	0.507	DNA Sensing, NF-kappaB Signaling, NLR Signaling, TLR Signaling, Type I Interferon Signaling
ATG10	0.0452	0.0645	-0.0813	0.172	0.51	Autophagy
STAT1	-0.0301	0.044	-0.116	0.0562	0.519	IL-2 Signaling, IL-6 Signaling, Interferon Response Genes, NLR Signaling, TH1 Differentiation, Type I Interferon Signaling, Type III Interferon Signaling
SYK	0.0984	0.146	-0.187	0.384	0.524	BCR Signaling, Glycan Sensing, IL-2 Signaling, Myeloid Activation, NF-kappaB Signaling, NK Activity
MAPK13	-0.0332	0.0494	-0.13	0.0637	0.527	MAPK Signaling, NLR Signaling, RNA Sensing, TCR Signaling, TH17 Differentiation, TLR Signaling, TNF Signaling
HLA-B	0.161	0.24	-0.31	0.632	0.528	MHC Class I Antigen Presentation, Myeloid Activation, Type I Interferon Signaling, Type II Interferon Signaling
TRIM5	0.0741	0.111	-0.143	0.291	0.528	Type II Interferon Signaling
TLR9	0.263	0.395	-0.512	1.04	0.531	TLR Signaling
AP1S2	0.0195	0.0293	-0.0379	0.0768	0.531	Lysosome, MHC Class II Antigen Presentation
CSF1R	0.144	0.217	-0.281	0.57	0.531	Mononuclear Cell Migration, Other Interleukin Signaling
CEBPB	0.0371	0.056	-0.0726	0.147	0.532	Proteotoxic Stress, TNF Signaling
NT5E	0.0565	0.0858	-0.112	0.225	0.535	Myeloid Inflammation
UBE2L6	-0.153	0.235	-0.613	0.307	0.538	Interferon Response Genes, MHC Class I Antigen Presentation, RNA Sensing
SIRPA	0.0458	0.0702	-0.0917	0.183	0.538	Mononuclear Cell Migration, Myeloid Activation, Oxidative Stress Response
CD244	-0.0957	0.148	-0.386	0.195	0.542	Immune Exhaustion, NK Activity
RUNX3	0.228	0.357	-0.471	0.927	0.546	TH2 Differentiation
IL20RB	-0.116	0.183	-0.474	0.242	0.55	JAK-STAT Signaling, Other Interleukin Signaling
RAC2	0.278	0.444	-0.593	1.15	0.555	BCR Signaling, Lymphocyte Trafficking, Myeloid Activation, Myeloid Inflammation
IFIT3	-0.199	0.319	-0.824	0.427	0.557	Type I Interferon Signaling
NLRC4	0.241	0.392	-0.527	1.01	0.561	Inflammasomes, NLR Signaling
RNF31	-0.0248	0.0407	-0.105	0.055	0.565	NLR Signaling, TNF Signaling
RIPK1	-0.0411	0.0675	-0.173	0.0912	0.565	DNA Sensing, NF-kappaB Signaling, NLR Signaling, RNA Sensing, TLR Signaling, TNF Signaling, Type I Interferon Signaling
CD3D	-0.0672	0.111	-0.286	0.151	0.569	TCR Signaling
GLA	0.0153	0.0258	-0.0353	0.0659	0.575	Lysosome, Myeloid Activation
NFATC2	-0.0668	0.114	-0.291	0.157	0.581	BCR Signaling, Glycan Sensing, NK Activity, TCR Signaling
ALPL	0.0703	0.121	-0.167	0.307	0.582	Myeloid Activation
PELI1	0.0186	0.0321	-0.0443	0.0815	0.584	IL-1 Signaling, TLR Signaling
CCRL2	-0.203	0.355	-0.898	0.492	0.588	Chemokine Signaling
TNFRSF1A	0.0485	0.0856	-0.119	0.216	0.591	Apoptosis, NF-kappaB Signaling, Other Interleukin Signaling, TNF Signaling
MAP2K7	0.0296	0.0525	-0.0733	0.133	0.593	MAPK Signaling, Proteotoxic Stress, TCR Signaling, TLR Signaling, TNF Signaling
GAB2	-0.0665	0.119	-0.3	0.167	0.597	IL-2 Signaling, Myeloid Activation, Myeloid Inflammation
DNAJA2	0.0279	0.0505	-0.071	0.127	0.6	Proteotoxic Stress
TGFBR2	-0.0514	0.0936	-0.235	0.132	0.603	Myeloid Activation, TGF-beta Signaling, TH17 Differentiation, TH9 Differentiation, Treg Differentiation
LAG3	0.097	0.179	-0.255	0.449	0.608	Immune Exhaustion, MHC Class II Antigen Presentation, T-cell Costimulation
APP	-0.0216	0.0401	-0.1	0.057	0.61	IL-1 Signaling, Inflammasomes, Mononuclear Cell Migration, Myeloid Activation, RNA Sensing, TLR Signaling
PIK3CB	-0.0203	0.038	-0.0949	0.0542	0.612	BCR Signaling, TCR Signaling, TNF Signaling
MAP3K5	0.0966	0.185	-0.265	0.458	0.619	Oxidative Stress Response, Proteotoxic Stress, TNF Signaling
IFI6	0.102	0.196	-0.281	0.486	0.62	Type I Interferon Signaling
IL17D	-0.0748	0.146	-0.36	0.21	0.626	JAK-STAT Signaling
PANX1	-0.0357	0.0701	-0.173	0.102	0.629	Inflammasomes, NLR Signaling
IKBKG	-0.0375	0.0737	-0.182	0.107	0.629	BCR Signaling, DNA Sensing, Glycan Sensing, NF-kappaB Signaling, NLR Signaling, RNA Sensing, TCR Signaling, TLR Signaling, TNF Signaling, Type I Interferon Signaling
GUCY1A1	-0.092	0.181	-0.447	0.263	0.63	NO Signaling
SSR1	0.0104	0.0205	-0.0299	0.0506	0.632	Proteotoxic Stress
NFAT5	-0.0529	0.105	-0.26	0.154	0.634	NK Activity, TCR Signaling
PARP9	-0.0417	0.0836	-0.206	0.122	0.635	Interferon Response Genes
BCL6	-0.0209	0.0421	-0.103	0.0616	0.636	Other Interleukin Signaling, TH1 Differentiation
IRF7	-0.0727	0.147	-0.362	0.216	0.64	DNA Sensing, NLR Signaling, RNA Sensing, TLR Signaling, Type I Interferon Signaling, Type II Interferon Signaling
STAT2	-0.0541	0.11	-0.269	0.161	0.64	NLR Signaling, Type I Interferon Signaling, Type III Interferon Signaling
CARD11	-0.0592	0.121	-0.296	0.177	0.641	BCR Signaling, Glycan Sensing, NF-kappaB Signaling, TCR Signaling
CXCL17	0.201	0.416	-0.615	1.02	0.646	Mononuclear Cell Migration
APBB1IP	0.119	0.247	-0.365	0.604	0.646	Coagulation
MAPKAPK2	0.0241	0.0502	-0.0742	0.122	0.648	IL-17 Signaling, TLR Signaling
VSIR	-0.0804	0.168	-0.41	0.249	0.649	T-cell Costimulation
DDX5	0.0211	0.0442	-0.0655	0.108	0.649	Virus-Host Interaction
PXN	-0.0326	0.0685	-0.167	0.102	0.65	Chemokine Signaling, Lymphocyte Trafficking, Oxidative Stress Response
PIK3R4	0.0212	0.0468	-0.0705	0.113	0.667	Autophagy, TLR Signaling
PIK3R3	-0.037	0.082	-0.198	0.124	0.668	BCR Signaling, TCR Signaling, TNF Signaling
IL4R	0.05	0.111	-0.168	0.268	0.669	JAK-STAT Signaling, Myeloid Activation, Other Interleukin Signaling, TH2 Differentiation
TLR2	0.119	0.27	-0.411	0.648	0.675	Host Defense Peptides, MHC Class I Antigen Presentation, Myeloid Activation, TLR Signaling, Virus-Host Interaction
CAP1	-0.0055	0.0126	-0.0302	0.0192	0.677	Coagulation, Myeloid Activation
IL37	-0.16	0.37	-0.885	0.564	0.679	IL-1 Signaling
MAP3K8	-0.0308	0.0712	-0.17	0.109	0.681	IL-1 Signaling, TCR Signaling, TLR Signaling, TNF Signaling
CYSTM1	0.012	0.0283	-0.0436	0.0675	0.688	Myeloid Activation
HPGD	-0.0269	0.0647	-0.154	0.0998	0.692	Leukotriene and Prostaglandin Inflammation
TLR5	-0.124	0.3	-0.713	0.465	0.694	TLR Signaling
STAT5A	0.0329	0.0799	-0.124	0.189	0.695	IL-2 Signaling, TH2 Differentiation, Treg Differentiation
CDH1	-0.0197	0.049	-0.116	0.0764	0.702	Apoptosis, Lymphocyte Trafficking, Tissue Stress
SOD1	-0.0144	0.036	-0.085	0.0562	0.703	Coagulation, Other Interleukin Signaling, Oxidative Stress Response
IFITM2	-0.0393	0.0989	-0.233	0.154	0.704	MAPK Signaling, Type I Interferon Signaling
LRG1	0.172	0.439	-0.688	1.03	0.708	Myeloid Activation
CRK	0.0184	0.0483	-0.0763	0.113	0.717	Chemokine Signaling, Coagulation
CBFB	-0.0144	0.0386	-0.09	0.0612	0.722	Proteotoxic Stress
SOCS1	-0.0739	0.202	-0.47	0.322	0.727	MHC Class I Antigen Presentation, Other Interleukin Signaling, Type I Interferon Signaling, Type II Interferon Signaling
CALM1	-0.0172	0.0484	-0.112	0.0775	0.734	BCR Signaling, Coagulation, Glycan Sensing, Myeloid Inflammation
STT3B	0.017	0.048	-0.0771	0.111	0.736	Proteotoxic Stress
PIK3C3	-0.0319	0.0916	-0.211	0.148	0.739	Autophagy, Phagocytosis, TLR Signaling
UBA52	-0.0213	0.062	-0.143	0.1	0.743	ALPK1 Signaling, BCR Signaling, DNA Sensing, Glycan Sensing, Interferon Response Genes, NF-kappaB Signaling, RNA Sensing, TCR Signaling, TGF-beta Signaling, TLR Signaling, TNF Signaling
HLA-DMA	0.0432	0.127	-0.207	0.293	0.746	MHC Class II Antigen Presentation
PTPN4	0.0141	0.0416	-0.0675	0.0957	0.746	IL-1 Signaling, TLR Signaling
PRDM1	-0.0318	0.0977	-0.223	0.16	0.756	BCR Signaling
IL7	-0.196	0.605	-1.38	0.989	0.756	JAK-STAT Signaling, Other Interleukin Signaling
ITGAE	-0.115	0.379	-0.859	0.628	0.771	Lymphocyte Trafficking
IRAK1	0.0132	0.0441	-0.0732	0.0995	0.775	IL-17 Signaling, NF-kappaB Signaling, TLR Signaling
FBXO6	-0.0467	0.16	-0.361	0.267	0.781	MHC Class I Antigen Presentation, Proteotoxic Stress
IL11RA	-0.105	0.363	-0.817	0.606	0.781	IL-6 Signaling, JAK-STAT Signaling
AP1M1	-0.0206	0.0713	-0.16	0.119	0.783	Lysosome, MHC Class II Antigen Presentation, Myeloid Activation
IRF9	0.0745	0.261	-0.437	0.586	0.785	NLR Signaling, Type I Interferon Signaling, Type II Interferon Signaling, Type III Interferon Signaling
HLA-E	0.0129	0.0454	-0.0762	0.102	0.786	MHC Class I Antigen Presentation, Type I Interferon Signaling, Type II Interferon Signaling
CBLB	0.0158	0.0581	-0.0982	0.13	0.795	MHC Class I Antigen Presentation, TCR Signaling
ATF2	-0.0113	0.0417	-0.093	0.0704	0.796	IL-17 Signaling, MAPK Signaling, TLR Signaling, TNF Signaling
SMAD3	-0.0136	0.0505	-0.113	0.0854	0.797	IL-1 Signaling, TGF-beta Signaling, TH17 Differentiation, TH9 Differentiation, Treg Differentiation
NEO1	0.0114	0.0429	-0.0727	0.0955	0.8	Lymphocyte Trafficking, TGF-beta Signaling
GSK3B	-0.0123	0.0467	-0.104	0.0792	0.801	BCR Signaling, TCR Signaling
IL18	0.0902	0.344	-0.583	0.764	0.802	DNA Sensing, IL-1 Signaling, Myeloid Activation, NLR Signaling
KLRB1	-0.0517	0.202	-0.448	0.345	0.807	NK Activity
STAT3	0.0117	0.0474	-0.0811	0.105	0.813	HIF1A Signaling, IL-1 Signaling, IL-2 Signaling, IL-6 Signaling, TH17 Differentiation, Treg Differentiation
RPS6KA3	0.011	0.0468	-0.0807	0.103	0.822	IL-17 Signaling, MAPK Signaling, TLR Signaling
PRKCA	0.0178	0.0768	-0.133	0.168	0.824	HIF1A Signaling, Lymphocyte Trafficking, Myeloid Inflammation
JUNB	0.0495	0.216	-0.373	0.473	0.826	MAPK Signaling, Other Interleukin Signaling, TGF-beta Signaling, TNF Signaling
PSEN1	-0.0136	0.0599	-0.131	0.104	0.828	Myeloid Activation, Oxidative Stress Response
GCA	-0.074	0.326	-0.713	0.565	0.828	Myeloid Activation
IFNLR1	-0.0449	0.2	-0.437	0.347	0.83	JAK-STAT Signaling, Other Interleukin Signaling, Type III Interferon Signaling
IL6R	0.0144	0.0666	-0.116	0.145	0.836	HIF1A Signaling, IL-6 Signaling, JAK-STAT Signaling, Mononuclear Cell Migration, TH17 Differentiation
MAFB	-0.0265	0.129	-0.279	0.226	0.844	Myeloid Inflammation
GK	0.0183	0.0901	-0.158	0.195	0.845	PPAR Signaling
STAT5B	0.0131	0.0654	-0.115	0.141	0.848	IL-2 Signaling, TH2 Differentiation
ISG15	0.0393	0.2	-0.352	0.431	0.85	Interferon Response Genes, RNA Sensing, Type I Interferon Signaling
S100A12	0.147	0.777	-1.38	1.67	0.856	IL-1 Signaling, Mononuclear Cell Migration, Myeloid Activation, RNA Sensing, TLR Signaling
IL3RA	-0.0515	0.308	-0.655	0.551	0.872	IL-2 Signaling, JAK-STAT Signaling
GATA3	0.0215	0.133	-0.239	0.282	0.877	Other Interleukin Signaling, TH1 Differentiation, TH2 Differentiation, TH9 Differentiation
FCGRT	0.0148	0.0943	-0.17	0.2	0.88	Myeloid Inflammation
XCL1/2	-0.0149	0.0983	-0.207	0.178	0.884	Chemokine Signaling, Mononuclear Cell Migration
TIMP2	0.00789	0.0548	-0.0995	0.115	0.89	Myeloid Activation
BATF	-0.0346	0.244	-0.513	0.443	0.892	Immune Exhaustion, Myeloid Activation, Other Interleukin Signaling
PLEK	0.0344	0.258	-0.471	0.54	0.898	Coagulation
TNFSF10	0.0117	0.0949	-0.174	0.198	0.906	Apoptosis, Cytotoxicity
IL17RD	-0.0304	0.258	-0.535	0.475	0.91	IL-17 Signaling
IGFBP7	-0.0177	0.162	-0.335	0.299	0.917	Tissue Stress
IL10RA	0.0208	0.194	-0.359	0.4	0.918	JAK-STAT Signaling, Other Interleukin Signaling, Treg Differentiation
AP1G1	0.00271	0.0258	-0.0478	0.0532	0.92	Lysosome, MHC Class II Antigen Presentation
RSAD2	-0.0285	0.301	-0.618	0.561	0.927	Type I Interferon Signaling
MAP3K3	-0.0065	0.0717	-0.147	0.134	0.931	IL-1 Signaling
JAK2	0.00869	0.0963	-0.18	0.197	0.931	IL-2 Signaling, IL-6 Signaling, Myeloid Activation, TH1 Differentiation, TH17 Differentiation, Type II Interferon Signaling
ATP6AP2	-0.00584	0.0658	-0.135	0.123	0.932	Angiotensin System, Myeloid Activation
NOS2	-0.0175	0.202	-0.414	0.379	0.934	HIF1A Signaling, NO Signaling, Other Interleukin Signaling, Phagocytosis
CD163	0.0131	0.169	-0.317	0.344	0.941	Myeloid Inflammation
CHUK	-0.00651	0.0943	-0.191	0.178	0.947	BCR Signaling, DNA Sensing, Glycan Sensing, NF-kappaB Signaling, NLR Signaling, RNA Sensing, TCR Signaling, TLR Signaling, TNF Signaling, Type I Interferon Signaling
PRKCSH	-0.00317	0.0491	-0.0994	0.0931	0.951	Proteotoxic Stress
AHR	0.0033	0.0591	-0.113	0.119	0.957	TH17 Differentiation
GBP2	-0.0118	0.213	-0.429	0.406	0.958	NLR Signaling, Type I Interferon Signaling, Type II Interferon Signaling
ITPR3	0.00333	0.0652	-0.125	0.131	0.961	BCR Signaling, Glycan Sensing, Myeloid Inflammation, NLR Signaling
CASP4	0.00648	0.141	-0.27	0.283	0.965	NLR Signaling
DDIT3	0.00282	0.064	-0.123	0.128	0.966	Apoptosis, MAPK Signaling, Proteotoxic Stress
TRIM33	0.00157	0.0631	-0.122	0.125	0.981	TGF-beta Signaling
IFI27	-0.00654	0.305	-0.604	0.591	0.984	MAPK Signaling, Type I Interferon Signaling
CD14	0.00152	0.104	-0.203	0.206	0.989	Myeloid Activation, NF-kappaB Signaling, TLR Signaling
CD44	-0.00115	0.0815	-0.161	0.159	0.989	Myeloid Activation, Type II Interferon Signaling
TGFB1	0.00247	0.196	-0.382	0.387	0.99	Mononuclear Cell Migration, Myeloid Activation, Other Interleukin Signaling, TGF-beta Signaling, TH17 Differentiation, TH9 Differentiation, Treg Differentiation
LIMK2	-0.000735	0.112	-0.22	0.219	0.995	Phagocytosis
THOP1	-0.000122	0.0408	-0.08	0.0798	0.998	Angiotensin System, MHC Class I Antigen Presentation
EIF3F	1.96e-05	0.0212	-0.0415	0.0416	0.999	Virus-Host Interaction
LIF	0.000138	0.23	-0.451	0.451	1	IL-6 Signaling, JAK-STAT Signaling, TNF Signaling
