# Supplementary material for: Tauroursodeoxycholic Acid Inhibits Clostridioides difficile Toxin-Induced Apoptosis
Source: Infect Immun. 2022 Jul 7;90(8):e00153-22. doi: 10.1128/iai.00153-22 (PMC9387233; doi:10.1128/iai.00153-22)
Supplement: Supplemental file 5 — Table S6. Download iai.00153-22-s0005.xlsx, XLSX file, 0.01 MB [file iai.00153-22-s0005.xlsx]

## Sheet: Sheet1
Supplemental Table 6. Genes in biological process GO terms from Caco-2 cells treated with TUDCA relative to toxins
Enrichment FDR	nGenes	Pathway Genes	Fold Enrichment	Pathway	Genes
2.57905e-08	23	3847	4.13	Immune system process	CTSA MAVS HMOX1 SAMHD1 TCIRG1 IL1R2 NPC2 IRF3 TRAF2 KDM6B PARP1 ACKR3 CD3G CCR1 ANPEP IL17RA NEU1 IFITM1 LAMP1 PSAP HLA-A CCL16 CCL15
3.79257e-06	22	4750	3.19944	Response to stress	MAVS HMOX1 SAMHD1 PLAT TCIRG1 IL1R2 IRF3 TRAF2 KDM6B AGT PARP1 ACKR3 ATP6V0D1 CD3G CCR1 TPP1 ULK1 IL17RA IFITM1 LAMP1 CCL16 CCL15
6.19356e-07	20	3363	4.10816	Cell surface receptor signaling pathway	MAVS HMOX1 SAMHD1 PLAT AKT2 TCIRG1 IL1R2 IRF3 TRAF2 AGT PARP1 ACKR3 ATP6V0D1 CD3G CCR1 IL17RA IFITM1 TNFRSF25 CCL16 CCL15
1.88711e-05	15	2221	4.66538	Defense response	MAVS HMOX1 SAMHD1 TCIRG1 IL1R2 IRF3 KDM6B AGT CD3G CCR1 IL17RA IFITM1 LAMP1 CCL16 CCL15
2.26231e-07	13	965	9.30595	Cytokine-mediated signaling pathway	MAVS HMOX1 SAMHD1 IL1R2 IRF3 TRAF2 ACKR3 CCR1 IL17RA IFITM1 TNFRSF25 CCL16 CCL15
