# Supplementary material for: Tauroursodeoxycholic Acid Inhibits Clostridioides difficile Toxin-Induced Apoptosis
Source: Infect Immun. 2022 Jul 7;90(8):e00153-22. doi: 10.1128/iai.00153-22 (PMC9387233; doi:10.1128/iai.00153-22)
Supplement: Supplemental file 6 — Table S7. Download iai.00153-22-s0006.xlsx, XLSX file, 0.05 MB [file iai.00153-22-s0006.xlsx]

## Sheet: Sheet1
Supplemental Table 7: Differentially expressed genes of Caco-2 cells treated with TUDCA relative to control cells.
	Log2 fold change	std error (log2)	Lower confidence limit (log2)	Upper confidence limit (log2)	Linear fold change	Lower confidence limit (linear)	Upper confidence limit (linear)	P-value	Gene.sets	probe.ID
CCL16	-0.793	9.17	-18.8	17.2	0.577	2.24e-06	148000	0.935	Chemokine Signaling, Mononuclear Cell Migration	NM_004590.3:104
SELENOS	-0.668	4.47	-9.43	8.1	0.629	0.00145	274	0.888	Oxidative Stress Response, Proteotoxic Stress	NM_203472.1:466
ADGRE5	-0.493	0.197	-0.879	-0.108	0.71	0.544	0.928	0.0538	Myeloid Activation	NM_078481.3:1974
IL10RA	-0.49	0.157	-0.798	-0.181	0.712	0.575	0.882	0.0264	JAK-STAT Signaling, Other Interleukin Signaling, Treg Differentiation	NM_001558.2:150
IRF9	-0.481	2.57	-5.52	4.56	0.716	0.0218	23.6	0.861	NLR Signaling, Type I Interferon Signaling, Type II Interferon Signaling, Type III Interferon Signaling	NM_006084.4:723
GUCY1A1	-0.455	9.12	-18.3	17.4	0.73	3.02e-06	176000	0.963	NO Signaling	NM_001130682.1:995
CASP10	-0.439	0.122	-0.678	-0.201	0.737	0.625	0.87	0.0154	Apoptosis, RNA Sensing, TNF Signaling	NM_001206524.1:746
CD244	-0.429	0.188	-0.798	-0.0594	0.743	0.575	0.96	0.072	Immune Exhaustion, NK Activity	NM_001166663.1:1037
IFIT3	-0.416	5.01	-10.2	9.4	0.75	0.000834	673	0.938	Type I Interferon Signaling	NM_001031683.2:1470
LAG3	-0.414	11.1	-22.2	21.4	0.75	2.06e-07	2730000	0.972	Immune Exhaustion, MHC Class II Antigen Presentation, T-cell Costimulation	NM_002286.5:1735
C2	-0.411	0.24	-0.881	0.0592	0.752	0.543	1.04	0.147	Complement System	NM_000063.5:730
TRIM56	-0.403	11.1	-22.2	21.4	0.756	2.08e-07	2750000	0.973	DNA Sensing	NM_030961.3:2029
HLA-C	-0.402	0.25	-0.891	0.088	0.757	0.539	1.06	0.169	MHC Class I Antigen Presentation, Myeloid Activation, Type I Interferon Signaling, Type II Interferon Signaling	NM_002117.4:895
GAB2	-0.39	0.157	-0.698	-0.0827	0.763	0.616	0.944	0.0554	IL-2 Signaling, Myeloid Activation, Myeloid Inflammation	NM_080491.2:755
ANPEP	-0.385	11.1	-22.2	21.4	0.766	2.1e-07	2790000	0.974	Angiotensin System, Myeloid Activation	NM_001150.2:2113
VSIR	-0.372	4.93	-10	9.29	0.773	0.000954	626	0.943	T-cell Costimulation	NM_022153.1:185
UBE2L6	-0.343	0.193	-0.722	0.0362	0.788	0.606	1.03	0.136	Interferon Response Genes, MHC Class I Antigen Presentation, RNA Sensing	NM_004223.4:472
MAP3K5	-0.341	11.1	-22.2	21.5	0.789	2.14e-07	2910000	0.977	Oxidative Stress Response, Proteotoxic Stress, TNF Signaling	NM_005923.3:2415
HLA-DPB1	-0.333	11.1	-22.1	21.5	0.794	2.18e-07	2900000	0.978	MHC Class II Antigen Presentation, TCR Signaling, Type II Interferon Signaling	NM_002121.5:800
HLA-B	-0.328	7.08	-14.2	13.5	0.797	5.32e-05	11900	0.965	MHC Class I Antigen Presentation, Myeloid Activation, Type I Interferon Signaling, Type II Interferon Signaling	NM_005514.6:937
MAF	-0.32	0.101	-0.518	-0.122	0.801	0.698	0.919	0.0248	TH2 Differentiation	NM_001031804.2:1834
LTC4S	-0.318	4.47	-9.09	8.45	0.802	0.00184	350	0.947	Leukotriene and Prostaglandin Inflammation	NM_145867.1:212
IFITM1	-0.317	0.157	-0.626	-0.00867	0.803	0.648	0.994	0.1	BCR Signaling, MAPK Signaling, Type I Interferon Signaling	NM_003641.3:230
JUNB	-0.314	8.18	-16.3	15.7	0.805	1.2e-05	53900	0.971	MAPK Signaling, Other Interleukin Signaling, TGF-beta Signaling, TNF Signaling	NM_002229.2:1155
IL11RA	-0.312	11.1	-22.1	21.5	0.806	2.17e-07	2980000	0.979	IL-6 Signaling, JAK-STAT Signaling	NM_147162.1:400
CD276	-0.311	0.173	-0.65	0.0286	0.806	0.637	1.02	0.133	T-cell Costimulation	NM_001024736.1:1162
TIGIT	-0.306	11.1	-22.1	21.5	0.809	2.18e-07	3000000	0.979	Immune Exhaustion, T-cell Costimulation	NM_173799.3:712
IFI6	-0.303	11.1	-22.1	21.5	0.811	2.24e-07	2930000	0.98	Type I Interferon Signaling	NM_002038.3:410
IL4R	-0.297	0.156	-0.603	0.00815	0.814	0.659	1.01	0.115	JAK-STAT Signaling, Myeloid Activation, Other Interleukin Signaling, TH2 Differentiation	NM_000418.3:1014
MAVS	-0.289	0.178	-0.638	0.0607	0.819	0.642	1.04	0.166	DNA Sensing, NLR Signaling, RNA Sensing, Type I Interferon Signaling	NM_001206491.1:1036
IL17RC	-0.287	0.19	-0.66	0.0863	0.82	0.633	1.06	0.192	IL-17 Signaling	NM_153461.2:1214
EVL	-0.285	11.1	-22.1	21.5	0.821	2.26e-07	2980000	0.981	TCR Signaling	NM_016337.2:888
HLA-DMA	-0.282	0.0779	-0.434	-0.129	0.823	0.74	0.915	0.0153	MHC Class II Antigen Presentation	NM_006120.3:396
IRF3	-0.277	0.163	-0.597	0.0425	0.825	0.661	1.03	0.15	DNA Sensing, Interferon Response Genes, NLR Signaling, RNA Sensing, TLR Signaling, Type I Interferon Signaling, Type II Interferon Signaling	NM_001571.5:1303
IRF7	-0.274	7.58	-15.1	14.6	0.827	2.78e-05	24600	0.973	DNA Sensing, NLR Signaling, RNA Sensing, TLR Signaling, Type I Interferon Signaling, Type II Interferon Signaling	NM_001572.3:1583
BCL3	-0.267	0.151	-0.563	0.0282	0.831	0.677	1.02	0.136	TNF Signaling	NM_005178.2:450
FCGRT	-0.265	0.117	-0.494	-0.0355	0.832	0.71	0.976	0.0731	Myeloid Inflammation	XM_011526628.1:205
MAFB	-0.264	0.229	-0.713	0.185	0.833	0.61	1.14	0.301	Myeloid Inflammation	NM_005461.4:1231
LTBR	-0.262	0.171	-0.597	0.0733	0.834	0.661	1.05	0.186	HIF1A Signaling, Myeloid Activation, NF-kappaB Signaling	XM_006718983.2:680
IL18BP	-0.261	3.12	-6.38	5.85	0.835	0.012	57.8	0.937	IL-1 Signaling, Oxidative Stress Response	NM_001039659.1:290
IFI35	-0.259	0.0547	-0.366	-0.152	0.836	0.776	0.9	0.00518	Type I Interferon Signaling	NM_005533.3:415
LIF	-0.256	4.06	-8.21	7.7	0.837	0.00337	208	0.953	IL-6 Signaling, JAK-STAT Signaling, TNF Signaling	NM_002309.4:601
IFNLR1	-0.255	6.64	-13.3	12.8	0.838	0.000101	6950	0.971	JAK-STAT Signaling, Other Interleukin Signaling, Type III Interferon Signaling	NM_170743.3:359
STAT5A	-0.255	11.1	-22.1	21.5	0.838	2.29e-07	3070000	0.983	IL-2 Signaling, TH2 Differentiation, Treg Differentiation	NM_003152.3:2523
CD27	-0.254	2.22	-4.61	4.11	0.838	0.0408	17.2	0.915	Immune Memory, NF-kappaB Signaling, T-cell Costimulation	NM_001242.4:330
ULK2	-0.253	11.1	-22.1	21.5	0.839	2.29e-07	3070000	0.983	Autophagy	NM_014683.2:2340
RNF114	-0.25	0.213	-0.666	0.167	0.841	0.63	1.12	0.293	MHC Class I Antigen Presentation	NM_018683.4:82
C5	-0.246	0.0672	-0.378	-0.115	0.843	0.769	0.924	0.0145	Complement System	NM_001735.2:466
IL36G	-0.246	0.123	-0.488	-0.00513	0.843	0.713	0.996	0.102	IL-1 Signaling	NM_019618.3:280
PRDM1	-0.246	0.173	-0.586	0.0936	0.843	0.666	1.07	0.215	BCR Signaling	NM_182907.1:310
TLR4	-0.245	11.1	-22.1	21.6	0.844	2.3e-07	3100000	0.983	HIF1A Signaling, Myeloid Activation, NF-kappaB Signaling, NLR Signaling, TLR Signaling	NM_003266.3:2535
TNFSF10	-0.243	0.139	-0.516	0.0294	0.845	0.7	1.02	0.141	Apoptosis, Cytotoxicity	NM_003810.2:115
JUN	-0.242	0.107	-0.452	-0.0313	0.846	0.731	0.979	0.0742	BCR Signaling, MAPK Signaling, Myeloid Activation, NLR Signaling, TCR Signaling, TLR Signaling, TNF Signaling, Type I Interferon Signaling	NM_002228.3:1952
CXCL16	-0.242	0.139	-0.515	0.0313	0.846	0.7	1.02	0.143	Chemokine Signaling	NM_001100812.1:850
MAP2K2	-0.241	0.19	-0.614	0.132	0.846	0.653	1.1	0.262	BCR Signaling, MAPK Signaling, TCR Signaling, TLR Signaling	NM_030662.3:839
PELI2	-0.239	7.13	-14.2	13.7	0.847	5.29e-05	13600	0.975	IL-1 Signaling, TLR Signaling	NM_021255.2:546
FBXO6	-0.239	11.1	-22	21.6	0.847	2.33e-07	3080000	0.984	MHC Class I Antigen Presentation, Proteotoxic Stress	NM_018438.5:420
TCIRG1	-0.238	11.1	-22	21.6	0.848	2.32e-07	3100000	0.984	Lysosome, Myeloid Activation, Phagocytosis	NM_006053.2:1470
JAK1	-0.237	0.11	-0.453	-0.0204	0.849	0.731	0.986	0.0847	IL-2 Signaling, IL-6 Signaling, Interferon Response Genes, NLR Signaling, TH1 Differentiation, TH17 Differentiation, Treg Differentiation, Type I Interferon Signaling, Type II Interferon Signaling, Type III Interferon Signaling	NM_002227.1:285
IL1A	-0.234	0.0879	-0.406	-0.0614	0.85	0.755	0.958	0.045	IL-1 Signaling	NM_000575.3:1136
MYD88	-0.234	11.1	-22	21.6	0.85	2.34e-07	3080000	0.984	DNA Sensing, NF-kappaB Signaling, NLR Signaling, TLR Signaling, Type I Interferon Signaling	NM_002468.4:349
TPP1	-0.231	0.103	-0.434	-0.0279	0.852	0.74	0.981	0.0762	Lysosome	NM_000391.3:746
ENTPD1	-0.226	0.128	-0.478	0.0255	0.855	0.718	1.02	0.138	Myeloid Inflammation	NM_001098175.1:795
TYK2	-0.223	0.137	-0.493	0.0464	0.857	0.711	1.03	0.166	IL-6 Signaling, NLR Signaling, TH1 Differentiation, TH17 Differentiation, Treg Differentiation, Type I Interferon Signaling, Type III Interferon Signaling	NM_003331.4:1980
IL1B	-0.221	0.0761	-0.37	-0.0714	0.858	0.774	0.952	0.0339	DNA Sensing, Glycan Sensing, IL-1 Signaling, Inflammasomes, NF-kappaB Signaling, NLR Signaling, TH17 Differentiation, TNF Signaling	NM_000576.2:560
IFITM3	-0.22	0.127	-0.468	0.0285	0.859	0.723	1.02	0.143	MAPK Signaling, Type I Interferon Signaling	NM_021034.2:477
FOXO1	-0.218	0.119	-0.451	0.0158	0.86	0.732	1.01	0.127	Other Interleukin Signaling, Oxidative Stress Response, Treg Differentiation	NM_002015.3:1526
CREBBP	-0.216	0.109	-0.429	-0.0025	0.861	0.743	0.998	0.104	DNA Sensing, Glycan Sensing, HIF1A Signaling, RNA Sensing, TGF-beta Signaling	NM_004380.2:1301
CXCL2	-0.214	6.79	-13.5	13.1	0.862	8.51e-05	8740	0.976	Chemokine Signaling, NF-kappaB Signaling, NLR Signaling, TNF Signaling	NM_002089.4:284
MTOR	-0.211	0.125	-0.455	0.0341	0.864	0.729	1.02	0.152	Autophagy, HIF1A Signaling, TH17 Differentiation	NM_004958.3:1865
MVP	-0.21	0.157	-0.518	0.0986	0.865	0.698	1.07	0.24	Myeloid Activation	NM_017458.2:700
TNFRSF25	-0.208	5.56	-11.1	10.7	0.866	0.000452	1660	0.972	NF-kappaB Signaling	NM_001039664.1:151
CD3G	-0.206	0.0716	-0.346	-0.0651	0.867	0.787	0.956	0.035	Phagocytosis, TCR Signaling	NM_000073.2:404
ULK1	-0.206	0.11	-0.421	0.00928	0.867	0.747	1.01	0.12	Autophagy	NM_003565.1:465
PTPRC	-0.205	6.39	-12.7	12.3	0.868	0.000148	5080	0.976	Myeloid Activation, TCR Signaling	NM_080921.3:99
TXNIP	-0.203	0.057	-0.315	-0.0913	0.869	0.804	0.939	0.0162	Inflammasomes, NLR Signaling, Oxidative Stress Response	NM_006472.4:876
IL17RE	-0.201	0.0899	-0.378	-0.025	0.87	0.77	0.983	0.0754	IL-17 Signaling	NM_153483.1:760
SOD2	-0.201	0.12	-0.436	0.033	0.87	0.739	1.02	0.153	Other Interleukin Signaling, Oxidative Stress Response	NM_000636.2:201
ALPL	-0.201	0.146	-0.487	0.0853	0.87	0.714	1.06	0.227	Myeloid Activation	NM_000478.4:988
HLA-A	-0.199	0.158	-0.508	0.11	0.871	0.703	1.08	0.262	MHC Class I Antigen Presentation, Type I Interferon Signaling, Type II Interferon Signaling	NM_002116.5:1000
DYSF	-0.196	0.0654	-0.324	-0.0679	0.873	0.799	0.954	0.0302	Myeloid Activation	NM_003494.3:5880
RHOG	-0.194	0.116	-0.421	0.0332	0.874	0.747	1.02	0.155	Coagulation, Myeloid Activation	NM_001665.3:575
IL17RA	-0.193	0.151	-0.489	0.104	0.875	0.712	1.07	0.258	IL-17 Signaling	NM_014339.6:482
IL27RA	-0.19	0.195	-0.572	0.192	0.877	0.673	1.14	0.375	JAK-STAT Signaling, Other Interleukin Signaling	NM_004843.3:1640
NDUFS8	-0.187	0.125	-0.433	0.0589	0.878	0.741	1.04	0.196	Oxidative Stress Response	XM_005274015.1:436
MIF	-0.186	0.123	-0.426	0.0552	0.879	0.744	1.04	0.191	Myeloid Activation, Other Interleukin Signaling	NM_002415.1:319
NFAT5	-0.185	0.132	-0.444	0.0742	0.88	0.735	1.05	0.221	NK Activity, TCR Signaling	NM_173214.1:3290
AKT1	-0.181	0.157	-0.489	0.126	0.882	0.712	1.09	0.3	BCR Signaling, TCR Signaling, TNF Signaling	NM_001014432.1:1275
F5	-0.181	11.1	-22	21.6	0.882	2.43e-07	3200000	0.988	Coagulation, Complement System	NM_000130.2:5810
IL12RB1	-0.179	11.1	-22	21.6	0.884	2.38e-07	3280000	0.988	JAK-STAT Signaling, Other Interleukin Signaling, TH1 Differentiation, TH17 Differentiation	NM_005535.1:448
TMPRSS2	-0.178	0.0696	-0.315	-0.042	0.884	0.804	0.971	0.0504	Virus-Host Interaction	NM_005656.3:591
XCL1/2	-0.175	0.0705	-0.313	-0.037	0.886	0.805	0.975	0.0555	Chemokine Signaling, Mononuclear Cell Migration	NM_002995.2:266
AHR	-0.175	0.081	-0.334	-0.0166	0.886	0.793	0.989	0.0827	TH17 Differentiation	NM_001621.4:1818
AGT	-0.175	0.112	-0.394	0.0442	0.886	0.761	1.03	0.178	Angiotensin System, NO Signaling	NM_000029.3:827
NFATC2	-0.175	11.1	-22	21.6	0.886	2.41e-07	3260000	0.988	BCR Signaling, Glycan Sensing, NK Activity, TCR Signaling	NM_012340.3:1815
NOS2	-0.175	11.1	-22	21.6	0.886	2.4e-07	3260000	0.988	HIF1A Signaling, NO Signaling, Other Interleukin Signaling, Phagocytosis	NM_000625.4:605
CYSTM1	-0.174	0.121	-0.41	0.0629	0.887	0.752	1.04	0.21	Myeloid Activation	NM_032412.4:299
CCR1	-0.173	11.1	-22	21.6	0.887	2.41e-07	3270000	0.988	Chemokine Signaling, Mononuclear Cell Migration	NM_001295.2:195
SCARB2	-0.17	0.0948	-0.356	0.0159	0.889	0.781	1.01	0.133	Lysosome	NM_005506.2:1825
CSF1	-0.17	4.85	-9.68	9.34	0.889	0.00122	647	0.974	Mononuclear Cell Migration, Myeloid Activation, Other Interleukin Signaling, TNF Signaling	NM_000757.4:823
PTK2B	-0.167	0.0808	-0.326	-0.00891	0.891	0.798	0.994	0.0932	Chemokine Signaling, IL-2 Signaling, Lymphocyte Trafficking, NK Activity	NM_004103.3:735
NEU1	-0.166	0.0765	-0.316	-0.0161	0.891	0.803	0.989	0.0821	Lysosome, Myeloid Activation	NM_000434.4:808
IL17D	-0.166	0.159	-0.478	0.147	0.892	0.718	1.11	0.347	JAK-STAT Signaling	NM_138284.1:1570
TIMP2	-0.165	0.116	-0.392	0.0633	0.892	0.762	1.04	0.216	Myeloid Activation	NM_003255.4:794
HLA-DRA	-0.16	5.4	-10.7	10.4	0.895	0.000584	1370	0.978	MHC Class II Antigen Presentation, TCR Signaling, Type II Interferon Signaling	NM_019111.3:335
GLB1	-0.158	0.044	-0.244	-0.0715	0.896	0.844	0.952	0.0158	Lysosome, Myeloid Activation	NM_000404.2:955
SMAD4	-0.156	0.0963	-0.345	0.0326	0.897	0.787	1.02	0.166	TGF-beta Signaling, TH17 Differentiation, Treg Differentiation	NM_005359.3:1370
TMEM140	-0.156	11.1	-22	21.7	0.898	2.44e-07	3300000	0.989	Interferon Response Genes	NM_018295.3:377
TOLLIP	-0.154	0.0745	-0.3	-0.0076	0.899	0.813	0.995	0.0942	IL-1 Signaling, Myeloid Activation, TLR Signaling	NM_019009.2:1320
TRIM25	-0.154	0.161	-0.469	0.161	0.899	0.723	1.12	0.383	Interferon Response Genes, NF-kappaB Signaling, RNA Sensing, Type II Interferon Signaling	NM_005082.4:480
PANX1	-0.153	0.123	-0.395	0.0879	0.899	0.761	1.06	0.268	Inflammasomes, NLR Signaling	NM_015368.3:610
TAB2	-0.152	0.105	-0.358	0.053	0.9	0.78	1.04	0.206	ALPK1 Signaling, Glycan Sensing, NF-kappaB Signaling, NLR Signaling, TCR Signaling, TLR Signaling, TNF Signaling	NM_015093.3:1377
THBS1	-0.152	0.136	-0.419	0.114	0.9	0.748	1.08	0.313	Coagulation, Mononuclear Cell Migration, Myeloid Activation, NO Signaling, TGF-beta Signaling	NM_003246.2:3465
WIPI1	-0.15	0.13	-0.404	0.105	0.901	0.756	1.08	0.301	Autophagy	NM_017983.5:1325
AKT3	-0.15	0.17	-0.483	0.183	0.901	0.715	1.14	0.418	BCR Signaling, TCR Signaling, TNF Signaling	NM_005465.4:287
MCL1	-0.147	0.0734	-0.291	-0.00344	0.903	0.817	0.998	0.101	Other Interleukin Signaling, Oxidative Stress Response	NM_021960.5:644
GSTM4	-0.147	0.146	-0.434	0.14	0.903	0.74	1.1	0.361	Leukotriene and Prostaglandin Inflammation	NM_000850.4:60
GADD45B	-0.146	0.052	-0.248	-0.0442	0.904	0.842	0.97	0.0376	Apoptosis, NF-kappaB Signaling	NM_015675.2:365
CCL15	-0.146	0.163	-0.465	0.172	0.904	0.725	1.13	0.409	Chemokine Signaling, Mononuclear Cell Migration	NM_032965.6:278
NOTCH1	-0.146	0.198	-0.534	0.241	0.903	0.691	1.18	0.492	TH2 Differentiation	NM_017617.3:2999
IL18	-0.146	11.1	-22	21.7	0.904	2.46e-07	3320000	0.99	DNA Sensing, IL-1 Signaling, Myeloid Activation, NLR Signaling	NM_001562.3:364
TCN2	-0.145	0.0625	-0.268	-0.0229	0.904	0.83	0.984	0.0675	Myeloid Inflammation	NM_000355.3:1150
PAK1	-0.144	0.116	-0.372	0.0846	0.905	0.773	1.06	0.272	Chemokine Signaling, Glycan Sensing, TCR Signaling	NM_002576.5:1010
GPX7	-0.143	0.117	-0.371	0.0861	0.906	0.773	1.06	0.276	Oxidative Stress Response	NM_015696.5:375
PXN	-0.142	0.0866	-0.312	0.0273	0.906	0.805	1.02	0.161	Chemokine Signaling, Lymphocyte Trafficking, Oxidative Stress Response	NM_001080855.3:1430
NEO1	-0.141	0.045	-0.229	-0.0532	0.907	0.853	0.964	0.0256	Lymphocyte Trafficking, TGF-beta Signaling	NM_002499.2:2430
ACSL1	-0.14	0.0505	-0.239	-0.0411	0.908	0.847	0.972	0.0392	PPAR Signaling	NM_001995.4:1990
HLA-E	-0.138	0.0689	-0.273	-0.003	0.909	0.828	0.998	0.101	MHC Class I Antigen Presentation, Type I Interferon Signaling, Type II Interferon Signaling	NM_005516.5:579
RAB5C	-0.137	0.111	-0.354	0.0799	0.909	0.782	1.06	0.271	Myeloid Activation, Phagocytosis	NM_001252039.1:477
IL1R2	-0.136	0.138	-0.405	0.134	0.91	0.755	1.1	0.37	IL-1 Signaling	NM_173343.1:905
CD14	-0.135	0.153	-0.434	0.165	0.911	0.74	1.12	0.419	Myeloid Activation, NF-kappaB Signaling, TLR Signaling	NM_000591.2:885
LITAF	-0.135	0.18	-0.488	0.217	0.91	0.713	1.16	0.485	Lysosome	NM_004862.3:483
PSTPIP1	-0.135	4.03	-8.03	7.76	0.911	0.00383	216	0.975	Inflammasomes, NLR Signaling	NM_001321135.1:848
DTX3L	-0.134	0.0916	-0.313	0.0454	0.911	0.805	1.03	0.203	MHC Class I Antigen Presentation	NM_138287.3:2185
MARCKS	-0.134	0.111	-0.352	0.083	0.911	0.784	1.06	0.28	Phagocytosis	NM_002356.5:456
ITPR3	-0.131	0.0862	-0.3	0.0381	0.913	0.812	1.03	0.189	BCR Signaling, Glycan Sensing, Myeloid Inflammation, NLR Signaling	NM_002224.2:3130
IFITM2	-0.128	0.185	-0.49	0.233	0.915	0.712	1.18	0.517	MAPK Signaling, Type I Interferon Signaling	NM_006435.2:390
EPHX2	-0.126	0.0413	-0.207	-0.0452	0.916	0.866	0.969	0.0283	Leukotriene and Prostaglandin Inflammation	NM_001979.5:1430
GSK3B	-0.126	0.0593	-0.243	-0.0101	0.916	0.845	0.993	0.0864	BCR Signaling, TCR Signaling	NM_002093.2:925
ISG15	-0.125	3.82	-7.61	7.36	0.917	0.00512	164	0.975	Interferon Response Genes, RNA Sensing, Type I Interferon Signaling	NM_005101.3:456
CASP4	-0.124	0.0589	-0.24	-0.00893	0.917	0.847	0.994	0.0885	NLR Signaling	NM_001225.3:88
RACK1	-0.124	0.0732	-0.268	0.0194	0.918	0.831	1.01	0.151	Oxidative Stress Response, TNF Signaling	NM_006098.4:375
PRKCD	-0.122	0.0408	-0.202	-0.0418	0.919	0.869	0.971	0.0307	Chemokine Signaling, Glycan Sensing, Myeloid Activation, NLR Signaling, Type II Interferon Signaling	NM_006254.3:2165
CDH1	-0.12	0.0402	-0.199	-0.0416	0.92	0.871	0.972	0.0302	Apoptosis, Lymphocyte Trafficking, Tissue Stress	NM_004360.2:535
PSAP	-0.12	0.0739	-0.265	0.0246	0.92	0.832	1.02	0.165	Coagulation, Lysosome, Myeloid Activation	NM_001042465.2:310
IRAK4	-0.119	0.0437	-0.205	-0.0333	0.921	0.868	0.977	0.0417	NF-kappaB Signaling, NLR Signaling, TLR Signaling	NM_001114182.1:933
MAP2K7	-0.115	0.138	-0.386	0.156	0.923	0.765	1.11	0.442	MAPK Signaling, Proteotoxic Stress, TCR Signaling, TLR Signaling, TNF Signaling	NM_145185.2:495
MAP2K3	-0.114	0.0809	-0.272	0.0451	0.924	0.828	1.03	0.22	IL-17 Signaling, MAPK Signaling, Myeloid Inflammation, TLR Signaling, TNF Signaling	NM_145109.1:370
SP1	-0.113	0.0269	-0.166	-0.0607	0.924	0.891	0.959	0.00833	Oxidative Stress Response, TGF-beta Signaling	NM_138473.2:833
ACKR3	-0.111	0.128	-0.361	0.139	0.926	0.779	1.1	0.425	Chemokine Signaling	NM_020311.1:375
DDAH2	-0.11	0.123	-0.351	0.132	0.927	0.784	1.1	0.414	NO Signaling	NM_013974.1:672
BCL6	-0.109	0.0926	-0.29	0.0731	0.928	0.818	1.05	0.294	Other Interleukin Signaling, TH1 Differentiation	NM_001134738.1:340
IRF1	-0.108	0.139	-0.38	0.165	0.928	0.768	1.12	0.473	TNF Signaling, Type I Interferon Signaling, Type II Interferon Signaling	NM_002198.1:510
IL10RB	-0.108	0.255	-0.607	0.392	0.928	0.656	1.31	0.691	JAK-STAT Signaling, Other Interleukin Signaling, Treg Differentiation, Type III Interferon Signaling	NM_000628.4:760
CBL	-0.107	0.067	-0.238	0.0243	0.928	0.848	1.02	0.171	IL-6 Signaling, Myeloid Activation, TGF-beta Signaling	NM_005188.3:1080
CEBPB	-0.107	0.0777	-0.26	0.0452	0.928	0.835	1.03	0.226	Proteotoxic Stress, TNF Signaling	NM_005194.2:1420
RUNX3	-0.106	11.1	-21.9	21.7	0.929	2.52e-07	3420000	0.993	TH2 Differentiation	NM_001031680.2:720
TNFRSF1A	-0.105	0.102	-0.305	0.095	0.93	0.81	1.07	0.351	Apoptosis, NF-kappaB Signaling, Other Interleukin Signaling, TNF Signaling	NM_001065.2:515
ARRB2	-0.105	0.134	-0.367	0.157	0.93	0.775	1.12	0.469	Chemokine Signaling, Coagulation	NM_001257328.1:394
PLAT	-0.105	2.05	-4.13	3.92	0.93	0.0571	15.2	0.962	Coagulation, Complement System	NM_000930.3:1340
IL1RAP	-0.105	11.1	-21.9	21.7	0.93	2.54e-07	3400000	0.993	TH17 Differentiation	NM_002182.2:460
PIK3CA	-0.103	0.0704	-0.241	0.0345	0.931	0.846	1.02	0.202	BCR Signaling, TCR Signaling, TNF Signaling	NM_006218.2:2445
APOL6	-0.102	0.0323	-0.166	-0.0389	0.932	0.892	0.973	0.025	Interferon Response Genes	NM_030641.3:422
MAPKAPK2	-0.102	0.0743	-0.248	0.0433	0.931	0.842	1.03	0.227	IL-17 Signaling, TLR Signaling	NM_004759.3:710
PLCG2	-0.101	0.178	-0.449	0.248	0.933	0.732	1.19	0.596	BCR Signaling, Glycan Sensing, NF-kappaB Signaling, NK Activity, TCR Signaling, TLR Signaling	NM_002661.2:525
TLR5	-0.101	11.1	-21.9	21.7	0.932	2.56e-07	3400000	0.993	TLR Signaling	NM_003268.5:2570
KDM6B	-0.0983	0.147	-0.387	0.19	0.934	0.765	1.14	0.534	Oxidative Stress Response	NM_001080424.1:4865
RPS6KB1	-0.0983	11.1	-21.9	21.7	0.934	2.55e-07	3430000	0.993	HIF1A Signaling, Phagocytosis, TGF-beta Signaling	NM_003161.2:106
GNS	-0.0973	0.0618	-0.218	0.0238	0.935	0.86	1.02	0.176	Lysosome, Myeloid Activation	NM_002076.3:1340
TLN1	-0.0957	0.0655	-0.224	0.0327	0.936	0.856	1.02	0.204	Coagulation	NM_006289.3:1460
PRKCSH	-0.0948	0.0821	-0.256	0.0662	0.936	0.838	1.05	0.301	Proteotoxic Stress	NM_002743.2:417
CASP1	-0.0948	6.67	-13.2	13	0.936	0.000108	8090	0.989	DNA Sensing, IL-1 Signaling, Inflammasomes, NLR Signaling	NM_033294.3:701
CD68	-0.094	0.0928	-0.276	0.0878	0.937	0.826	1.06	0.357	Lysosome, Myeloid Activation	NM_001251.2:1140
LIMK2	-0.0931	0.086	-0.262	0.0755	0.937	0.834	1.05	0.328	Phagocytosis	NM_001031801.1:1590
LAMP1	-0.0931	0.123	-0.334	0.148	0.937	0.793	1.11	0.483	Lysosome, Myeloid Activation, Phagocytosis	NM_005561.3:730
PIK3C3	-0.0928	0.0998	-0.288	0.103	0.938	0.819	1.07	0.395	Autophagy, Phagocytosis, TLR Signaling	NM_002647.2:1140
UBA52	-0.0917	0.119	-0.325	0.141	0.938	0.799	1.1	0.475	ALPK1 Signaling, BCR Signaling, DNA Sensing, Glycan Sensing, Interferon Response Genes, NF-kappaB Signaling, RNA Sensing, TCR Signaling, TGF-beta Signaling, TLR Signaling, TNF Signaling	NM_003333.3:288
TBXAS1	-0.0913	4.76	-9.43	9.24	0.939	0.00145	607	0.986	Coagulation	NM_001061.4:357
IL6R	-0.0911	0.162	-0.408	0.226	0.939	0.754	1.17	0.597	HIF1A Signaling, IL-6 Signaling, JAK-STAT Signaling, Mononuclear Cell Migration, TH17 Differentiation	NM_000565.2:993
DNAJA2	-0.0907	0.0468	-0.182	0.000957	0.939	0.881	1	0.11	Proteotoxic Stress	NM_005880.3:370
CBLB	-0.0901	0.0822	-0.251	0.071	0.939	0.84	1.05	0.323	MHC Class I Antigen Presentation, TCR Signaling	NM_170662.3:1286
PIK3R3	-0.0894	0.161	-0.405	0.226	0.94	0.755	1.17	0.602	BCR Signaling, TCR Signaling, TNF Signaling	NM_001114172.1:759
STAT6	-0.0888	5.19	-10.3	10.1	0.94	0.000812	1090	0.987	DNA Sensing, Other Interleukin Signaling, TH2 Differentiation, TH9 Differentiation	NM_003153.3:2030
SMAD3	-0.0876	0.0753	-0.235	0.06	0.941	0.85	1.04	0.297	IL-1 Signaling, TGF-beta Signaling, TH17 Differentiation, TH9 Differentiation, Treg Differentiation	NM_005902.3:1490
DIABLO	-0.0866	0.0903	-0.264	0.0904	0.942	0.833	1.06	0.381	Apoptosis, Oxidative Stress Response	NM_138930.3:856
OS9	-0.0858	0.0215	-0.128	-0.0436	0.942	0.915	0.97	0.0104	Proteotoxic Stress	NM_001017956.2:1230
NT5E	-0.0857	0.151	-0.382	0.21	0.942	0.768	1.16	0.595	Myeloid Inflammation	NM_002526.2:1214
PSMB10	-0.0856	0.173	-0.425	0.254	0.942	0.745	1.19	0.642	BCR Signaling, Glycan Sensing, MHC Class I Antigen Presentation, NF-kappaB Signaling, TCR Signaling	NM_002801.2:221
ADAR	-0.0852	0.0853	-0.252	0.082	0.943	0.84	1.06	0.364	DNA Sensing, Type I Interferon Signaling	NM_001025107.1:3530
RELA	-0.0851	0.0974	-0.276	0.106	0.943	0.826	1.08	0.422	BCR Signaling, DNA Sensing, Glycan Sensing, Inflammasomes, NF-kappaB Signaling, NLR Signaling, RNA Sensing, TCR Signaling, TH1 Differentiation, TH9 Differentiation, TLR Signaling, TNF Signaling	NM_021975.4:207
SMAD5	-0.0848	0.0602	-0.203	0.0333	0.943	0.869	1.02	0.218	TGF-beta Signaling	NM_005903.5:1044
CTSA	-0.0844	0.0864	-0.254	0.0849	0.943	0.839	1.06	0.374	Angiotensin System, Lysosome, MHC Class II Antigen Presentation, Myeloid Activation	NM_001127695.1:1540
XBP1	-0.0821	0.0709	-0.221	0.0569	0.945	0.858	1.04	0.299	Oxidative Stress Response, Proteotoxic Stress	NM_001079539.1:935
CCNC	-0.082	0.0406	-0.162	-0.00241	0.945	0.894	0.998	0.0995	TGF-beta Signaling	NM_005190.3:744
TANK	-0.0814	0.0625	-0.204	0.0412	0.945	0.868	1.03	0.25	NLR Signaling, RNA Sensing, TLR Signaling	NM_004180.2:158
CFLAR	-0.081	0.0813	-0.24	0.0784	0.945	0.847	1.06	0.365	NF-kappaB Signaling, Oxidative Stress Response, TNF Signaling	NM_001127183.1:653
RAF1	-0.0807	0.052	-0.183	0.0212	0.946	0.881	1.01	0.181	BCR Signaling, Glycan Sensing, MAPK Signaling, TCR Signaling	NM_002880.3:1536
SERPINA1	-0.0804	0.0633	-0.205	0.0437	0.946	0.868	1.03	0.26	Coagulation, Complement System, Myeloid Activation	NM_001127702.1:963
IL22RA1	-0.0802	0.151	-0.376	0.216	0.946	0.77	1.16	0.618	JAK-STAT Signaling, Other Interleukin Signaling	NM_021258.3:1456
ICAM3	-0.0798	0.0737	-0.224	0.0646	0.946	0.856	1.05	0.328	Glycan Sensing, Lymphocyte Trafficking	NM_002162.3:1225
SOCS1	-0.0784	4.59	-9.07	8.92	0.947	0.00186	483	0.987	MHC Class I Antigen Presentation, Other Interleukin Signaling, Type I Interferon Signaling, Type II Interferon Signaling	NM_003745.1:506
DHX58	-0.0778	11.1	-21.9	21.7	0.948	2.55e-07	3520000	0.995	RNA Sensing	NM_024119.2:847
BST2	-0.0776	0.105	-0.283	0.128	0.948	0.822	1.09	0.493	MAPK Signaling, Myeloid Activation, Type I Interferon Signaling	NM_004335.3:395
GK	-0.0771	0.149	-0.369	0.215	0.948	0.774	1.16	0.627	PPAR Signaling	NM_000167.3:1505
KRAS	-0.0756	0.0621	-0.197	0.0462	0.949	0.872	1.03	0.278	BCR Signaling, TCR Signaling	NM_033360.2:267
NOX1	-0.075	11.1	-21.9	21.7	0.949	2.57e-07	3510000	0.995	Oxidative Stress Response	NM_007052.4:455
ACOX1	-0.0745	0.054	-0.18	0.0313	0.95	0.883	1.02	0.226	PPAR Signaling	NM_001185039.1:1094
ATG4A	-0.0736	0.114	-0.297	0.15	0.95	0.814	1.11	0.548	Autophagy	NM_052936.5:1103
SIRPA	-0.0715	0.103	-0.273	0.13	0.952	0.828	1.09	0.518	Mononuclear Cell Migration, Myeloid Activation, Oxidative Stress Response	NM_001040022.1:1573
PIK3CB	-0.0707	0.0762	-0.22	0.0787	0.952	0.859	1.06	0.396	BCR Signaling, TCR Signaling, TNF Signaling	NM_006219.1:2945
RGMA	-0.0694	3.91	-7.73	7.59	0.953	0.00472	192	0.987	TGF-beta Signaling	NM_001166283.1:1074
AP1G1	-0.0686	0.031	-0.129	-0.00781	0.954	0.914	0.995	0.0779	Lysosome, MHC Class II Antigen Presentation	NM_001030007.1:2630
BCR	-0.0674	0.0767	-0.218	0.0829	0.954	0.86	1.06	0.42	Myeloid Activation	NM_004327.3:2375
ATP6V0D1	-0.0673	0.0978	-0.259	0.124	0.954	0.836	1.09	0.522	Lysosome, Phagocytosis	NM_004691.4:970
NPC2	-0.0663	0.0733	-0.21	0.0773	0.955	0.865	1.06	0.407	Lysosome, Myeloid Activation	NM_006432.3:193
PFKFB3	-0.0655	0.0767	-0.216	0.0848	0.956	0.861	1.06	0.432	HIF1A Signaling	NM_004566.3:965
EIF2AK3	-0.0651	0.0354	-0.134	0.00437	0.956	0.911	1	0.126	Apoptosis, Proteotoxic Stress	NM_004836.5:938
RNF31	-0.065	0.0792	-0.22	0.0902	0.956	0.858	1.06	0.449	NLR Signaling, TNF Signaling	NM_017999.4:2500
PDHB	-0.063	0.0432	-0.148	0.0216	0.957	0.903	1.02	0.204	HIF1A Signaling	NM_000925.3:555
GBP2	-0.0618	5.33	-10.5	10.4	0.958	0.00069	1330	0.991	NLR Signaling, Type I Interferon Signaling, Type II Interferon Signaling	NM_004120.3:780
STT3B	-0.0611	0.0498	-0.159	0.0366	0.959	0.896	1.03	0.275	Proteotoxic Stress	XM_011533465.1:1495
HMGB1	-0.0603	0.0986	-0.254	0.133	0.959	0.839	1.1	0.568	IL-1 Signaling, Mononuclear Cell Migration, Myeloid Activation, RNA Sensing, TLR Signaling	NM_002128.4:208
CD81	-0.0593	0.0758	-0.208	0.0893	0.96	0.866	1.06	0.47	BCR Signaling, Complement System, Virus-Host Interaction	NM_004356.3:735
RIPK2	-0.0576	0.0703	-0.195	0.0801	0.961	0.873	1.06	0.45	IL-1 Signaling, NLR Signaling, TCR Signaling, TLR Signaling	NM_003821.5:1695
IFI27	-0.057	11.1	-21.9	21.8	0.961	2.6e-07	3560000	0.996	MAPK Signaling, Type I Interferon Signaling	NM_005532.3:390
KLRB1	-0.0556	11.1	-21.9	21.7	0.962	2.63e-07	3520000	0.996	NK Activity	NM_002258.2:85
OAS1	-0.0546	5.13	-10.1	10	0.963	0.000904	1030	0.992	Interferon Response Genes, NLR Signaling, Type I Interferon Signaling, Type II Interferon Signaling	NM_001032409.1:805
EGLN1	-0.0539	0.0973	-0.245	0.137	0.963	0.844	1.1	0.604	HIF1A Signaling, Oxidative Stress Response	NM_022051.2:3782
PSEN1	-0.0532	0.0759	-0.202	0.0955	0.964	0.869	1.07	0.514	Myeloid Activation, Oxidative Stress Response	NM_000021.2:900
PPIA	-0.0531	0.0946	-0.238	0.132	0.964	0.848	1.1	0.599	BCR Signaling, Coagulation, Myeloid Activation, Other Interleukin Signaling, Virus-Host Interaction	NM_021130.3:315
IFIT2	-0.0522	0.121	-0.289	0.184	0.964	0.819	1.14	0.684	Type I Interferon Signaling	NM_001547.4:1040
NFATC3	-0.0519	0.0277	-0.106	0.00236	0.965	0.929	1	0.12	BCR Signaling, Glycan Sensing, TCR Signaling	NM_004555.2:2190
FYN	-0.0519	0.0565	-0.163	0.0589	0.965	0.893	1.04	0.401	BCR Signaling, Glycan Sensing, NK Activity, Other Interleukin Signaling, TCR Signaling	NM_002037.3:765
ATF2	-0.051	0.0647	-0.178	0.0758	0.965	0.884	1.05	0.467	IL-17 Signaling, MAPK Signaling, TLR Signaling, TNF Signaling	NM_001256091.1:668
VAMP3	-0.0508	0.0691	-0.186	0.0847	0.965	0.879	1.06	0.496	MHC Class I Antigen Presentation, Myeloid Activation, Phagocytosis	NM_004781.4:248
CD59	-0.0507	0.033	-0.115	0.0141	0.965	0.923	1.01	0.186	Complement System, Myeloid Activation	NM_001127227.1:264
MAP3K3	-0.0503	0.0712	-0.19	0.0892	0.966	0.877	1.06	0.511	IL-1 Signaling	NM_002401.3:470
VRK3	-0.0501	0.107	-0.259	0.159	0.966	0.836	1.12	0.658	IL-17 Signaling, TLR Signaling	NM_016440.3:820
JAML	-0.0497	0.0355	-0.119	0.0199	0.966	0.921	1.01	0.221	Mononuclear Cell Migration	NM_153206.2:620
TIFA	-0.0496	0.14	-0.324	0.225	0.966	0.799	1.17	0.738	ALPK1 Signaling	NM_052864.2:2711
RPS6KA1	-0.0484	0.0617	-0.169	0.0725	0.967	0.889	1.05	0.468	IL-17 Signaling, MAPK Signaling, TLR Signaling	NM_002953.3:2000
PLCG1	-0.048	0.091	-0.226	0.13	0.967	0.855	1.09	0.62	HIF1A Signaling, Interferon Response Genes, NF-kappaB Signaling, NK Activity, TCR Signaling	NM_002660.2:2290
STAT2	-0.0475	0.0747	-0.194	0.0989	0.968	0.874	1.07	0.553	NLR Signaling, Type I Interferon Signaling, Type III Interferon Signaling	NM_005419.3:1390
PTPN4	-0.0474	0.0754	-0.195	0.1	0.968	0.873	1.07	0.557	IL-1 Signaling, TLR Signaling	NM_002830.3:2476
PRCP	-0.0469	0.0655	-0.175	0.0814	0.968	0.886	1.06	0.506	Angiotensin System, Coagulation, Myeloid Activation	NM_005040.2:776
AP1S2	-0.0453	0.114	-0.269	0.178	0.969	0.83	1.13	0.707	Lysosome, MHC Class II Antigen Presentation	NM_003916.4:362
C3	-0.0449	4.74	-9.34	9.25	0.969	0.00155	608	0.993	Complement System, Myeloid Activation	NM_000064.2:4396
CARD11	-0.0447	0.0572	-0.157	0.0674	0.969	0.897	1.05	0.469	BCR Signaling, Glycan Sensing, NF-kappaB Signaling, TCR Signaling	NM_032415.2:1075
MT2A	-0.0439	1.83	-3.64	3.55	0.97	0.0804	11.7	0.982	Type II Interferon Signaling	NM_005953.5:3
TLR2	-0.0437	0.127	-0.293	0.205	0.97	0.816	1.15	0.745	Host Defense Peptides, MHC Class I Antigen Presentation, Myeloid Activation, TLR Signaling, Virus-Host Interaction	NM_003264.3:2402
LANCL1	-0.0427	0.0824	-0.204	0.119	0.971	0.868	1.09	0.626	Oxidative Stress Response	NM_006055.1:1085
BCL2L1	-0.0413	0.103	-0.243	0.16	0.972	0.845	1.12	0.705	Apoptosis, Inflammasomes, JAK-STAT Signaling, NF-kappaB Signaling, NLR Signaling, Other Interleukin Signaling	NM_001191.3:996
CUL1	-0.0395	0.0445	-0.127	0.0478	0.973	0.916	1.03	0.416	BCR Signaling, Glycan Sensing, NF-kappaB Signaling, TCR Signaling, TGF-beta Signaling, TLR Signaling	NM_003592.2:1487
PARP1	-0.0372	0.0523	-0.14	0.0654	0.975	0.908	1.05	0.509	Apoptosis, NF-kappaB Signaling, Oxidative Stress Response, TGF-beta Signaling	NM_001618.3:3016
TRAF2	-0.037	0.071	-0.176	0.102	0.975	0.885	1.07	0.625	NF-kappaB Signaling, NLR Signaling, RNA Sensing, TNF Signaling	NM_021138.3:1325
LYN	-0.0358	0.0567	-0.147	0.0754	0.976	0.903	1.05	0.556	BCR Signaling, Glycan Sensing, Mononuclear Cell Migration, Myeloid Activation, NF-kappaB Signaling	NM_002350.3:870
SORT1	-0.0343	0.0533	-0.139	0.07	0.976	0.908	1.05	0.547	Lysosome	NM_002959.5:380
PTGER2	-0.0341	0.135	-0.299	0.231	0.977	0.813	1.17	0.811	Immune Exhaustion, Leukotriene and Prostaglandin Inflammation	NM_000956.3:995
ATF6	-0.0338	0.00924	-0.0519	-0.0157	0.977	0.965	0.989	0.0147	Proteotoxic Stress	NM_007348.2:110
IL1R1	-0.0334	0.0538	-0.139	0.0721	0.977	0.908	1.05	0.562	IL-1 Signaling, NF-kappaB Signaling, TH17 Differentiation	NM_000877.3:582
STAT4	-0.0326	11.1	-21.8	21.8	0.978	2.69e-07	3560000	0.998	IL-2 Signaling, TH1 Differentiation	NM_003151.2:789
ATG13	-0.0325	0.0326	-0.0964	0.0315	0.978	0.935	1.02	0.365	Autophagy	NM_001142673.1:1255
LAMP2	-0.0324	0.0368	-0.105	0.0398	0.978	0.93	1.03	0.419	Coagulation, Lysosome, Myeloid Activation, Phagocytosis	NM_002294.2:380
IKBKG	-0.0318	0.16	-0.345	0.282	0.978	0.787	1.22	0.85	BCR Signaling, DNA Sensing, Glycan Sensing, NF-kappaB Signaling, NLR Signaling, RNA Sensing, TCR Signaling, TLR Signaling, TNF Signaling, Type I Interferon Signaling	NM_003639.2:470
STAT3	-0.0315	0.043	-0.116	0.0527	0.978	0.923	1.04	0.496	HIF1A Signaling, IL-1 Signaling, IL-2 Signaling, IL-6 Signaling, TH17 Differentiation, Treg Differentiation	NM_003150.3:2060
MAP2K4	-0.0312	0.0597	-0.148	0.0859	0.979	0.902	1.06	0.624	IL-1 Signaling, IL-17 Signaling, MAPK Signaling, Myeloid Inflammation, TLR Signaling, TNF Signaling	NM_003010.2:771
MLKL	-0.0307	11.1	-21.8	21.8	0.979	2.69e-07	3560000	0.998	TNF Signaling	NM_001142497.1:672
TNFRSF10B	-0.0297	0.107	-0.24	0.181	0.98	0.847	1.13	0.793	Apoptosis, Cytotoxicity	NM_003842.3:565
MAPK13	-0.0293	0.0472	-0.122	0.0632	0.98	0.919	1.04	0.562	MAPK Signaling, NLR Signaling, RNA Sensing, TCR Signaling, TH17 Differentiation, TLR Signaling, TNF Signaling	NM_002754.3:1050
EIF2AK2	-0.0293	0.121	-0.267	0.209	0.98	0.831	1.16	0.819	Interferon Response Genes, Proteotoxic Stress, Type I Interferon Signaling	NM_002759.1:1760
TRAM1	-0.0291	0.0605	-0.148	0.0894	0.98	0.903	1.06	0.65	Proteotoxic Stress	NM_014294.5:1231
HSP90AB1	-0.0287	0.106	-0.236	0.179	0.98	0.849	1.13	0.797	Inflammasomes, Myeloid Activation, NLR Signaling, Proteotoxic Stress, TH17 Differentiation	NM_007355.3:1530
DDOST	-0.0283	0.0326	-0.0923	0.0357	0.981	0.938	1.03	0.426	Myeloid Activation, Proteotoxic Stress	NM_005216.4:1255
EIF3F	-0.0283	0.0551	-0.136	0.0798	0.981	0.91	1.06	0.63	Virus-Host Interaction	NM_003754.2:1015
MAPK9	-0.0277	0.0363	-0.0989	0.0434	0.981	0.934	1.03	0.48	MAPK Signaling, NLR Signaling, RNA Sensing, TCR Signaling, TLR Signaling, TNF Signaling	NM_001135044.1:268
SOD1	-0.0277	0.0715	-0.168	0.112	0.981	0.89	1.08	0.714	Coagulation, Other Interleukin Signaling, Oxidative Stress Response	NM_000454.4:245
SUGT1	-0.0275	0.0833	-0.191	0.136	0.981	0.876	1.1	0.754	Inflammasomes, NLR Signaling	NM_001130912.1:1180
SAMHD1	-0.0262	0.0506	-0.125	0.073	0.982	0.917	1.05	0.627	Type I Interferon Signaling	NM_015474.2:640
ALOX5AP	-0.0259	0.123	-0.267	0.215	0.982	0.831	1.16	0.841	Leukotriene and Prostaglandin Inflammation, Myeloid Inflammation	NM_001629.2:367
NFE2L2	-0.0246	0.0627	-0.147	0.0982	0.983	0.903	1.07	0.71	Oxidative Stress Response, Proteotoxic Stress	NM_006164.3:995
PTPN6	-0.024	0.0802	-0.181	0.133	0.984	0.882	1.1	0.777	BCR Signaling, IL-1 Signaling, Myeloid Activation, NK Activity, TCR Signaling, Type I Interferon Signaling, Type II Interferon Signaling	NM_002831.5:1734
GLA	-0.0231	0.0363	-0.0943	0.048	0.984	0.937	1.03	0.552	Lysosome, Myeloid Activation	NM_000169.2:980
APP	-0.0227	0.0667	-0.154	0.108	0.984	0.899	1.08	0.747	IL-1 Signaling, Inflammasomes, Mononuclear Cell Migration, Myeloid Activation, RNA Sensing, TLR Signaling	NM_000484.3:1725
RASGRP1	-0.0214	11.1	-21.8	21.8	0.985	2.66e-07	3650000	0.999	BCR Signaling, Coagulation, Myeloid Activation, TCR Signaling	NM_001128602.1:649
CX3CL1	-0.021	4.67	-9.17	9.12	0.986	0.00174	558	0.997	Chemokine Signaling, Mononuclear Cell Migration, Myeloid Activation, TNF Signaling	NM_002996.4:1080
STAT1	-0.0207	0.0398	-0.0987	0.0572	0.986	0.934	1.04	0.624	IL-2 Signaling, IL-6 Signaling, Interferon Response Genes, NLR Signaling, TH1 Differentiation, Type I Interferon Signaling, Type III Interferon Signaling	NM_139266.1:455
RPS6KA3	-0.0201	0.0297	-0.0784	0.0381	0.986	0.947	1.03	0.528	IL-17 Signaling, MAPK Signaling, TLR Signaling	NM_004586.2:277
CD163	-0.02	0.123	-0.261	0.221	0.986	0.835	1.17	0.877	Myeloid Inflammation	NM_004244.5:3091
TRAF6	-0.0192	0.0738	-0.164	0.125	0.987	0.893	1.09	0.805	ALPK1 Signaling, Glycan Sensing, Myeloid Activation, NF-kappaB Signaling, NLR Signaling, RNA Sensing, TCR Signaling, TLR Signaling, Type I Interferon Signaling	NM_145803.2:745
DDIT3	-0.0188	0.0784	-0.172	0.135	0.987	0.887	1.1	0.82	Apoptosis, MAPK Signaling, Proteotoxic Stress	NM_001195054.1:450
AIF1	-0.0182	0.095	-0.204	0.168	0.987	0.868	1.12	0.856	Mononuclear Cell Migration, Myeloid Activation, Oxidative Stress Response	NM_032955.1:185
ACSL4	-0.017	0.0551	-0.125	0.091	0.988	0.917	1.07	0.771	PPAR Signaling	NM_004458.2:385
AP1M1	-0.0166	0.0842	-0.182	0.148	0.989	0.882	1.11	0.852	Lysosome, MHC Class II Antigen Presentation, Myeloid Activation	NM_001130524.1:1025
CALM1	-0.0161	0.0402	-0.0949	0.0627	0.989	0.936	1.04	0.705	BCR Signaling, Coagulation, Glycan Sensing, Myeloid Inflammation	NM_006888.4:299
KLRK1	-0.0154	11.1	-21.8	21.8	0.989	2.68e-07	3650000	0.999	NK Activity	NM_007360.1:760
MAPK8	-0.015	0.0178	-0.0499	0.0199	0.99	0.966	1.01	0.438	IL-1 Signaling, MAPK Signaling, NLR Signaling, RNA Sensing, TCR Signaling, TLR Signaling, TNF Signaling, Type I Interferon Signaling	NM_002750.2:945
CAP1	-0.0128	0.0773	-0.164	0.139	0.991	0.892	1.1	0.875	Coagulation, Myeloid Activation	NM_001105530.1:428
GATA3	-0.0126	10.5	-20.6	20.6	0.991	6.32e-07	1550000	0.999	Other Interleukin Signaling, TH1 Differentiation, TH2 Differentiation, TH9 Differentiation	NM_001002295.1:1691
NCR1	-0.0118	6.17	-12.1	12.1	0.992	0.000227	4330	0.999	NK Activity	NM_004829.5:602
MAP3K1	-0.00966	0.0419	-0.0918	0.0725	0.993	0.938	1.05	0.827	MAPK Signaling, Myeloid Inflammation, RNA Sensing, TLR Signaling	NM_005921.1:2525
IKBKE	-0.00835	11.1	-21.8	21.8	0.994	2.72e-07	3630000	0.999	DNA Sensing, NLR Signaling, RNA Sensing, TLR Signaling, Type I Interferon Signaling	NM_001193321.1:2108
RBPJ	-0.0055	0.046	-0.0956	0.0846	0.996	0.936	1.06	0.909	Myeloid Activation, TH1 Differentiation	NM_015874.3:850
MAPK1	-0.00513	0.0494	-0.102	0.0916	0.996	0.932	1.07	0.921	BCR Signaling, MAPK Signaling, Mononuclear Cell Migration, Myeloid Activation, NLR Signaling, TCR Signaling, TGF-beta Signaling, TLR Signaling, TNF Signaling	NM_138957.2:430
RAB7A	-0.00478	0.0282	-0.06	0.0505	0.997	0.959	1.04	0.872	MHC Class II Antigen Presentation, Myeloid Activation, Phagocytosis	NM_004637.5:277
TXN	-0.00437	0.021	-0.0455	0.0367	0.997	0.969	1.03	0.843	Inflammasomes, NLR Signaling, Oxidative Stress Response	NM_003329.2:55
RB1CC1	-0.00404	0.0592	-0.12	0.112	0.997	0.92	1.08	0.948	Autophagy	NM_001083617.1:1860
ATG3	-0.00277	0.0509	-0.103	0.097	0.998	0.931	1.07	0.959	Autophagy	NM_022488.3:593
TAB1	-0.00187	0.0446	-0.0893	0.0856	0.999	0.94	1.06	0.968	ALPK1 Signaling, Glycan Sensing, IL-17 Signaling, NF-kappaB Signaling, NLR Signaling, TLR Signaling, TNF Signaling	NM_153497.2:614
DNAJC10	-0.00183	0.0278	-0.0562	0.0526	0.999	0.962	1.04	0.95	Proteotoxic Stress	NM_018981.2:1129
MYC	-0.00141	0.106	-0.21	0.207	0.999	0.865	1.15	0.99	Other Interleukin Signaling, TGF-beta Signaling	NM_002467.3:1610
CRK	-0.00131	0.045	-0.0896	0.087	0.999	0.94	1.06	0.978	Chemokine Signaling, Coagulation	NM_016823.4:455
LGALS3	-0.000358	0.0963	-0.189	0.188	1	0.877	1.14	0.997	Mononuclear Cell Migration, Myeloid Activation	NM_001177388.1:495
ATP6AP2	4.81e-06	0.0768	-0.151	0.151	1	0.901	1.11	1	Angiotensin System, Myeloid Activation	NM_005765.2:419
ERN1	0.00337	0.0825	-0.158	0.165	1	0.896	1.12	0.969	Apoptosis, Proteotoxic Stress	NM_001433.2:435
AKT2	0.00402	0.0424	-0.0792	0.0872	1	0.947	1.06	0.928	BCR Signaling, TCR Signaling, TNF Signaling	NM_001626.4:699
SSR1	0.00416	0.0309	-0.0565	0.0648	1	0.962	1.05	0.898	Proteotoxic Stress	NM_003144.5:792
NAE1	0.00422	0.0645	-0.122	0.131	1	0.919	1.09	0.95	Proteotoxic Stress	NM_001018159.1:848
TGFB2	0.00429	0.0942	-0.18	0.189	1	0.882	1.14	0.965	Coagulation, TGF-beta Signaling	NM_003238.2:1125
TRIM33	0.00434	0.0433	-0.0806	0.0893	1	0.946	1.06	0.924	TGF-beta Signaling	NM_015906.3:3260
CD44	0.00447	0.0978	-0.187	0.196	1	0.878	1.15	0.965	Myeloid Activation, Type II Interferon Signaling	NM_001001392.1:429
ATP6V1B2	0.0053	0.0882	-0.168	0.178	1	0.89	1.13	0.954	Phagocytosis	NM_001693.3:405
TGFBR2	0.00654	0.0931	-0.176	0.189	1	0.885	1.14	0.947	Myeloid Activation, TGF-beta Signaling, TH17 Differentiation, TH9 Differentiation, Treg Differentiation	NM_001024847.1:1760
TBK1	0.0069	0.102	-0.193	0.207	1	0.875	1.15	0.949	DNA Sensing, IL-1 Signaling, NLR Signaling, RNA Sensing, TLR Signaling, Type I Interferon Signaling	NM_013254.2:1610
CHUK	0.00786	0.0734	-0.136	0.152	1.01	0.91	1.11	0.919	BCR Signaling, DNA Sensing, Glycan Sensing, NF-kappaB Signaling, NLR Signaling, RNA Sensing, TCR Signaling, TLR Signaling, TNF Signaling, Type I Interferon Signaling	NM_001320928.1:1634
IRAK1	0.0102	0.139	-0.263	0.283	1.01	0.834	1.22	0.944	IL-17 Signaling, NF-kappaB Signaling, TLR Signaling	NM_001569.3:1036
LTA4H	0.0111	0.0187	-0.0256	0.0478	1.01	0.982	1.03	0.579	Leukotriene and Prostaglandin Inflammation, Myeloid Activation	NM_001256643.1:1140
HLA-DPA1	0.0113	11.1	-21.8	21.8	1.01	2.79e-07	3640000	0.999	MHC Class II Antigen Presentation, TCR Signaling, Type II Interferon Signaling	NM_033554.3:305
REL	0.0118	0.0999	-0.184	0.208	1.01	0.88	1.15	0.911	BCR Signaling, NF-kappaB Signaling	NM_002908.3:2067
CTSZ	0.012	0.0414	-0.0691	0.0931	1.01	0.953	1.07	0.783	Apoptosis, Lysosome, Myeloid Activation	NM_001336.3:739
MME	0.0121	0.104	-0.192	0.216	1.01	0.875	1.16	0.912	Angiotensin System, Myeloid Activation	NM_001354644.1:520
STAT5B	0.0126	0.0503	-0.086	0.111	1.01	0.942	1.08	0.812	IL-2 Signaling, TH2 Differentiation	NM_012448.3:200
NFKB2	0.013	0.082	-0.148	0.174	1.01	0.903	1.13	0.88	DNA Sensing, Glycan Sensing, Inflammasomes, NF-kappaB Signaling, RNA Sensing, TLR Signaling	NM_002502.2:825
BNIP3	0.0136	0.026	-0.0373	0.0644	1.01	0.974	1.05	0.624	Oxidative Stress Response	NM_004052.2:584
TRAF3	0.0137	0.0596	-0.103	0.13	1.01	0.931	1.09	0.828	Inflammasomes, NF-kappaB Signaling, NLR Signaling, RNA Sensing, TLR Signaling, TNF Signaling, Type I Interferon Signaling	NM_145725.2:720
HMOX1	0.016	0.177	-0.331	0.363	1.01	0.795	1.29	0.932	HIF1A Signaling, Myeloid Activation, Other Interleukin Signaling, Oxidative Stress Response	NM_002133.2:781
PECAM1	0.0162	11.1	-21.8	21.8	1.01	2.8e-07	3650000	0.999	Coagulation, Lymphocyte Trafficking, Mononuclear Cell Migration, Myeloid Activation	NM_000442.3:1365
KPNB1	0.017	0.0911	-0.161	0.195	1.01	0.894	1.15	0.859	Interferon Response Genes, Myeloid Activation	NM_002265.4:2580
NRAS	0.0182	0.0325	-0.0455	0.0819	1.01	0.969	1.06	0.6	BCR Signaling, Glycan Sensing, Myeloid Activation, TCR Signaling	NM_002524.4:651
MAPK14	0.0182	0.0533	-0.0863	0.123	1.01	0.942	1.09	0.746	MAPK Signaling, Mononuclear Cell Migration, Myeloid Activation, NLR Signaling, RNA Sensing, TCR Signaling, TH17 Differentiation, TLR Signaling, TNF Signaling, Type I Interferon Signaling	NM_001315.2:792
ACSL3	0.0182	0.167	-0.31	0.346	1.01	0.807	1.27	0.918	PPAR Signaling	NM_203372.1:1219
HSP90B1	0.021	0.0271	-0.0322	0.0742	1.01	0.978	1.05	0.474	Other Interleukin Signaling, Proteotoxic Stress, TLR Signaling	NM_003299.2:1445
IFNGR2	0.0224	0.0392	-0.0544	0.0992	1.02	0.963	1.07	0.593	HIF1A Signaling, JAK-STAT Signaling, Myeloid Activation, TH1 Differentiation, Type II Interferon Signaling	NM_005534.3:1165
ATG7	0.0244	0.0478	-0.0692	0.118	1.02	0.953	1.09	0.631	Autophagy, MHC Class I Antigen Presentation, Myeloid Activation	NM_001136031.2:406
CASP3	0.0253	0.0577	-0.0878	0.138	1.02	0.941	1.1	0.68	Apoptosis, Cytotoxicity, Immune Exhaustion, Other Interleukin Signaling, TNF Signaling	NM_004346.3:875
RELB	0.026	6.74	-13.2	13.2	1.02	0.000108	9640	0.997	Glycan Sensing, Myeloid Activation, NF-kappaB Signaling	NM_006509.3:960
ATM	0.0262	0.0717	-0.114	0.167	1.02	0.924	1.12	0.73	Apoptosis, Myeloid Activation, NF-kappaB Signaling	NM_000051.3:393
DERL1	0.0265	0.0382	-0.0484	0.101	1.02	0.967	1.07	0.518	Proteotoxic Stress	NM_024295.6:441
GBA	0.0265	0.0637	-0.0985	0.151	1.02	0.934	1.11	0.695	Lysosome, Oxidative Stress Response	NM_001005742.2:1695
LDHB	0.0307	0.018	-0.00452	0.0659	1.02	0.997	1.05	0.148	HIF1A Signaling	NM_001174097.1:586
RNASEL	0.0314	0.105	-0.175	0.237	1.02	0.886	1.18	0.777	Interferon Response Genes, NLR Signaling, Type I Interferon Signaling	NM_021133.3:1094
RIPK1	0.0319	0.0414	-0.0492	0.113	1.02	0.966	1.08	0.476	DNA Sensing, NF-kappaB Signaling, NLR Signaling, RNA Sensing, TLR Signaling, TNF Signaling, Type I Interferon Signaling	NM_003804.3:710
IL32	0.032	0.142	-0.246	0.31	1.02	0.843	1.24	0.83	Other Interleukin Signaling	NM_004221.4:358
SEM1	0.0327	0.106	-0.176	0.241	1.02	0.885	1.18	0.771	BCR Signaling, Glycan Sensing, NF-kappaB Signaling, TCR Signaling	NM_006304.1:116
ATF4	0.0336	0.0253	-0.0159	0.0831	1.02	0.989	1.06	0.24	Oxidative Stress Response, Proteotoxic Stress, TNF Signaling	NM_001675.2:1151
APEX1	0.0343	0.0653	-0.0937	0.162	1.02	0.937	1.12	0.622	Oxidative Stress Response	NM_001641.2:727
DDX58	0.0355	0.0606	-0.0833	0.154	1.02	0.944	1.11	0.583	DNA Sensing, Interferon Response Genes, NF-kappaB Signaling, RNA Sensing, Type I Interferon Signaling	NM_014314.3:2130
FURIN	0.0363	0.104	-0.168	0.24	1.03	0.89	1.18	0.742	TGF-beta Signaling, Virus-Host Interaction	NM_002569.3:414
CBFB	0.0366	0.0538	-0.0689	0.142	1.03	0.953	1.1	0.527	Proteotoxic Stress	NM_001755.2:262
PELI1	0.0369	0.0752	-0.11	0.184	1.03	0.926	1.14	0.644	IL-1 Signaling, TLR Signaling	NM_020651.3:1550
PLEKHA1	0.0382	0.0359	-0.0322	0.109	1.03	0.978	1.08	0.337	Oxidative Stress Response	NM_001001974.1:205
SIGIRR	0.0425	0.12	-0.194	0.279	1.03	0.874	1.21	0.739	IL-1 Signaling, TLR Signaling	NM_001135053.1:1382
HPGD	0.0437	0.0726	-0.0987	0.186	1.03	0.934	1.14	0.574	Leukotriene and Prostaglandin Inflammation	NM_000860.5:549
PIK3R4	0.0474	0.0684	-0.0866	0.181	1.03	0.942	1.13	0.519	Autophagy, TLR Signaling	NM_014602.1:3620
IL17RB	0.0484	0.0953	-0.138	0.235	1.03	0.909	1.18	0.633	IL-17 Signaling	NM_018725.3:225
VEGFA	0.0487	0.0895	-0.127	0.224	1.03	0.916	1.17	0.609	Coagulation, HIF1A Signaling, NO Signaling, Other Interleukin Signaling, Tissue Stress	NM_001025366.1:1325
IL6ST	0.0492	0.0288	-0.00712	0.106	1.03	0.995	1.08	0.147	IL-6 Signaling, JAK-STAT Signaling, TH17 Differentiation	NM_002184.2:2505
TNFSF4	0.0492	0.114	-0.174	0.273	1.03	0.886	1.21	0.685	NF-kappaB Signaling, T-cell Costimulation	NM_003326.2:545
ICOSLG	0.0499	0.104	-0.155	0.254	1.04	0.898	1.19	0.653	T-cell Costimulation	NM_015259.5:642
THOP1	0.0512	0.0471	-0.0412	0.144	1.04	0.972	1.1	0.327	Angiotensin System, MHC Class I Antigen Presentation	NM_003249.3:620
IGFBP7	0.0528	0.0462	-0.0377	0.143	1.04	0.974	1.1	0.304	Tissue Stress	NM_001553.1:690
ATG12	0.0551	0.0502	-0.0433	0.153	1.04	0.97	1.11	0.323	Autophagy, NLR Signaling, RNA Sensing	NM_004707.3:634
MAP3K7	0.056	0.0542	-0.0501	0.162	1.04	0.966	1.12	0.348	ALPK1 Signaling, BCR Signaling, Glycan Sensing, NF-kappaB Signaling, NLR Signaling, RNA Sensing, TCR Signaling, TLR Signaling, TNF Signaling, Type I Interferon Signaling	NM_145333.1:670
ACVR1	0.0577	0.0588	-0.0575	0.173	1.04	0.961	1.13	0.371	TGF-beta Signaling	NM_001105.2:1665
ATG10	0.0579	0.0634	-0.0664	0.182	1.04	0.955	1.13	0.403	Autophagy	NM_001131028.1:985
IL13RA1	0.0583	0.036	-0.0122	0.129	1.04	0.992	1.09	0.166	JAK-STAT Signaling, Other Interleukin Signaling	NM_001560.2:1230
PTGS2	0.0615	11.1	-21.8	21.9	1.04	2.84e-07	3840000	0.996	Leukotriene and Prostaglandin Inflammation, NF-kappaB Signaling, Other Interleukin Signaling, TNF Signaling	NM_000963.1:495
DDX5	0.0622	0.0576	-0.0508	0.175	1.04	0.965	1.13	0.33	Virus-Host Interaction	NM_004396.3:814
IFNAR1	0.0631	0.06	-0.0544	0.181	1.04	0.963	1.13	0.34	JAK-STAT Signaling, NLR Signaling, Type I Interferon Signaling	NM_000629.2:782
CDK4	0.0632	0.083	-0.0995	0.226	1.04	0.933	1.17	0.481	TCR Signaling	NM_000075.3:1098
NFKB1	0.064	0.126	-0.183	0.311	1.05	0.881	1.24	0.633	BCR Signaling, DNA Sensing, Glycan Sensing, Inflammasomes, Myeloid Activation, NF-kappaB Signaling, NLR Signaling, RNA Sensing, TCR Signaling, TH1 Differentiation, TLR Signaling, TNF Signaling, Type I Interferon Signaling	NM_003998.2:1675
MRC1	0.0642	11.1	-21.7	21.9	1.05	2.84e-07	3840000	0.996	MHC Class I Antigen Presentation, Phagocytosis	NM_002438.3:940
UBE2N	0.0654	0.0566	-0.0455	0.176	1.05	0.969	1.13	0.3	Glycan Sensing, IL-1 Signaling, Interferon Response Genes, MHC Class I Antigen Presentation, TCR Signaling, TLR Signaling	NM_003348.4:357
JAK2	0.0659	11.1	-21.8	21.9	1.05	2.83e-07	3870000	0.996	IL-2 Signaling, IL-6 Signaling, Myeloid Activation, TH1 Differentiation, TH17 Differentiation, Type II Interferon Signaling	NM_004972.3:1464
IFNAR2	0.0668	0.0504	-0.032	0.166	1.05	0.978	1.12	0.242	JAK-STAT Signaling, NLR Signaling, Type I Interferon Signaling	NM_000874.3:631
PARP9	0.069	11.1	-21.7	21.9	1.05	2.9e-07	3800000	0.995	Interferon Response Genes	NM_001146102.1:905
CGAS	0.0716	0.0488	-0.024	0.167	1.05	0.983	1.12	0.202	DNA Sensing	NM_138441.2:1185
CCL28	0.072	0.0625	-0.0506	0.195	1.05	0.966	1.14	0.302	Chemokine Signaling	NM_148672.2:236
FOS	0.0728	7.62	-14.9	15	1.05	3.34e-05	33200	0.993	BCR Signaling, MAPK Signaling, TCR Signaling, TLR Signaling, TNF Signaling, Type I Interferon Signaling	NM_005252.3:554
YWHAQ	0.0729	0.0424	-0.0103	0.156	1.05	0.993	1.11	0.147	Apoptosis	NM_006826.3:558
RBCK1	0.0752	0.0815	-0.0845	0.235	1.05	0.943	1.18	0.399	MHC Class I Antigen Presentation, NLR Signaling, TNF Signaling	NM_006462.4:736
NAMPT	0.0767	0.046	-0.0134	0.167	1.05	0.991	1.12	0.156	Myeloid Activation, NLR Signaling	NM_005746.3:1318
CARD17	0.0776	11.1	-21.7	21.9	1.06	2.88e-07	3870000	0.995	NLR Signaling	NM_001007232.1:143
SOCS3	0.0792	11.1	-21.7	21.9	1.06	2.91e-07	3840000	0.995	IL-6 Signaling, MHC Class I Antigen Presentation, TNF Signaling, Type I Interferon Signaling, Type II Interferon Signaling	NM_003955.4:614
CD3D	0.0847	0.0709	-0.0543	0.224	1.06	0.963	1.17	0.286	TCR Signaling	NM_000732.4:127
NGLY1	0.0854	0.0573	-0.0268	0.198	1.06	0.982	1.15	0.196	Proteotoxic Stress	NM_001145293.1:1872
BECN1	0.0858	0.152	-0.212	0.383	1.06	0.863	1.3	0.596	Autophagy	NM_003766.4:259
STRAP	0.0887	0.0362	0.0177	0.16	1.06	1.01	1.12	0.058	TGF-beta Signaling	NM_007178.3:630
C1QBP	0.0891	0.0274	0.0353	0.143	1.06	1.02	1.1	0.0228	Apoptosis, Coagulation	NM_001212.3:745
SLC2A3	0.0915	0.0201	0.0522	0.131	1.07	1.04	1.09	0.00603	Myeloid Activation	NM_006931.2:538
CSF1R	0.0919	6.28	-12.2	12.4	1.07	0.00021	5400	0.989	Mononuclear Cell Migration, Other Interleukin Signaling	NM_005211.3:1230
TGFB3	0.0969	0.102	-0.104	0.297	1.07	0.931	1.23	0.387	Coagulation, TGF-beta Signaling	NM_003239.2:1485
PRKCA	0.0983	0.0719	-0.0427	0.239	1.07	0.971	1.18	0.23	HIF1A Signaling, Lymphocyte Trafficking, Myeloid Inflammation	NM_002737.2:680
CXCR4	0.0993	0.123	-0.142	0.341	1.07	0.906	1.27	0.457	Chemokine Signaling, Lymphocyte Trafficking, Virus-Host Interaction	NM_001008540.1:1060
LCP1	0.101	0.0545	-0.00614	0.207	1.07	0.996	1.15	0.124	Other Interleukin Signaling	NM_002298.4:1705
CCL20	0.108	11.1	-21.7	21.9	1.08	2.98e-07	3900000	0.993	Chemokine Signaling, Mononuclear Cell Migration, TNF Signaling	NM_001130046.1:144
TRIM5	0.115	0.163	-0.205	0.435	1.08	0.868	1.35	0.512	Type II Interferon Signaling	NM_033092.2:800
CTSL	0.125	0.0943	-0.0598	0.31	1.09	0.959	1.24	0.242	Apoptosis, Lysosome, MHC Class I Antigen Presentation, MHC Class II Antigen Presentation, TLR Signaling	NM_001912.4:1072
TGFB1	0.126	11.1	-21.7	21.9	1.09	3.01e-07	3960000	0.991	Mononuclear Cell Migration, Myeloid Activation, Other Interleukin Signaling, TGF-beta Signaling, TH17 Differentiation, TH9 Differentiation, Treg Differentiation	NM_000660.3:1260
ITLN1	0.128	0.161	-0.188	0.444	1.09	0.878	1.36	0.463	Host Defense Peptides	NM_017625.2:116
CASP8	0.135	0.0965	-0.0544	0.324	1.1	0.963	1.25	0.222	Apoptosis, Glycan Sensing, NLR Signaling, RNA Sensing, TLR Signaling, TNF Signaling	NM_001080124.1:890
HSP90AA1	0.142	0.0601	0.0241	0.26	1.1	1.02	1.2	0.0647	Myeloid Activation, NLR Signaling, Other Interleukin Signaling, Proteotoxic Stress, TH17 Differentiation	NM_001017963.2:1655
IL23A	0.143	4.9	-9.47	9.75	1.1	0.00141	864	0.978	JAK-STAT Signaling, Other Interleukin Signaling, TH17 Differentiation	NM_016584.2:411
RSAD2	0.151	11.1	-21.7	22	1.11	3.03e-07	4070000	0.99	Type I Interferon Signaling	NM_080657.4:1037
TCF7	0.167	0.163	-0.152	0.485	1.12	0.9	1.4	0.353	TCR Signaling	NM_201633.2:519
NOD2	0.17	0.114	-0.0528	0.394	1.13	0.964	1.31	0.195	IL-1 Signaling, IL-17 Signaling, NLR Signaling, TLR Signaling, TNF Signaling	NM_001293557.1:1120
IKBKB	0.18	6.68	-12.9	13.3	1.13	0.00013	9840	0.98	BCR Signaling, DNA Sensing, Glycan Sensing, NF-kappaB Signaling, NLR Signaling, RNA Sensing, TCR Signaling, TLR Signaling, TNF Signaling, Type I Interferon Signaling	NM_001556.1:1995
IL34	0.183	11.1	-21.6	22	1.14	3.11e-07	4150000	0.988	Mononuclear Cell Migration, Other Interleukin Signaling	NM_152456.1:860
GCA	0.186	11.1	-21.6	22	1.14	3.08e-07	4200000	0.988	Myeloid Activation	NM_012198.3:525
MAP3K8	0.196	0.0672	0.064	0.327	1.15	1.05	1.25	0.0333	IL-1 Signaling, TCR Signaling, TLR Signaling, TNF Signaling	NM_001244134.1:493
VWF	0.198	6.29	-12.1	12.5	1.15	0.000224	5890	0.976	Coagulation, Complement System	NM_000552.3:8115
BATF	0.21	7.33	-14.2	14.6	1.16	5.48e-05	24400	0.979	Immune Exhaustion, Myeloid Activation, Other Interleukin Signaling	NM_006399.3:293
ZAP70	0.218	11.1	-21.6	22	1.16	3.17e-07	4270000	0.985	NF-kappaB Signaling, NK Activity, TCR Signaling	NM_001079.3:1175
SYK	0.265	0.186	-0.0992	0.629	1.2	0.934	1.55	0.213	BCR Signaling, Glycan Sensing, IL-2 Signaling, Myeloid Activation, NF-kappaB Signaling, NK Activity	NM_003177.5:808
IL2RG	0.269	0.114	0.0453	0.494	1.21	1.03	1.41	0.0651	IL-2 Signaling, JAK-STAT Signaling, TH17 Differentiation, TH2 Differentiation	NM_000206.1:595
RAB31	0.277	0.0624	0.155	0.399	1.21	1.11	1.32	0.00675	Myeloid Activation	NM_006868.3:317
PLG	0.286	11.1	-21.5	22.1	1.22	3.29e-07	4510000	0.981	Coagulation, Complement System, Mononuclear Cell Migration, Virus-Host Interaction	NM_000301.3:123
ITGAE	0.31	7.94	-15.2	15.9	1.24	2.58e-05	59700	0.971	Lymphocyte Trafficking	NM_002208.4:903
PLEK	0.314	11.1	-21.5	22.1	1.24	3.37e-07	4580000	0.979	Coagulation	NM_002664.2:300
CTSS	0.331	11.1	-21.5	22.1	1.26	3.47e-07	4560000	0.978	Apoptosis, Lysosome, MHC Class I Antigen Presentation, MHC Class II Antigen Presentation, Myeloid Activation, TLR Signaling	NM_004079.3:685
IL3RA	0.334	6.11	-11.6	12.3	1.26	0.000314	5060	0.959	IL-2 Signaling, JAK-STAT Signaling	NM_002183.2:745
HAVCR2	0.369	7.82	-15	15.7	1.29	3.15e-05	53000	0.965	IL-2 Signaling, Immune Exhaustion, Myeloid Activation, T-cell Costimulation	NM_032782.3:955
PLIN4	0.396	11.1	-21.4	22.2	1.32	3.56e-07	4860000	0.973	PPAR Signaling	NM_001080400.1:1886
IL20RB	0.43	6.46	-12.2	13.1	1.35	0.000208	8730	0.95	JAK-STAT Signaling, Other Interleukin Signaling	NM_144717.3:362
IL17RD	0.452	11.1	-21.4	22.3	1.37	3.7e-07	5050000	0.97	IL-17 Signaling	NM_017563.5:1680
